# Supplementary material for: Profiling RT-LAMP tolerance of sequence variation for SARS-CoV-2 RNA detection
Source: PLoS One. 2022 Mar 24;17(3):e0259610. doi: 10.1371/journal.pone.0259610 (PMC8947081; doi:10.1371/journal.pone.0259610)
Supplement: S1 Table — (XLSX) [file pone.0259610.s004.xlsx]

## Sheet: Plate Maps
	10,000 copies	100 copies														REPEATS	10,000 copies	100 copies																200 copies
Plate 1	Instrument:	Touch 5	(RPT) Touch 5					Plate 2	Instrument:	Touch 5						Plate 26	Instrument:	Touch 5						Plate 27	Instrument:	Touch 5							Plate 39	Instrument:	Touch 4
As1e-F3	1/2	3/4	5/6	7/8	9/10	11/12		As1e-B3	1/2	3/4	5/6	7/8	9/10	11/12		As1e-F3_RPT	1/2	3/4	5/6	7/8	9/10	11/12		As1e-B3-BIP_RPT	1/2	3/4	5/6	7/8	9/10	11	12		As1e-F3-B3_200	1/2	3/4	5/6	7/8	9/10	11/12
A	As1e_F3_0	As1e_F3_0	As1e_F3_8T	As1e_F3_8T	As1e_F3_16T	As1e_F3_16T		A	As1e_B3_0	As1e_B3_0	As1e_B3_8T	As1e_B3_8T	As1e_B3_16T	As1e_B3_16T		A	As1e_F3_0	As1e_F3_0	As1e_F3_8T	As1e_F3_8T	As1e_F3_16T	As1e_F3_16T		A	As1e_B3_0	As1e_B3_8T	As1e_B3_16T	As1e_BIP_0	As1e_BIP_0	As1e_BIP_0	As1e_BIP_0		A	As1e_F3_0	As1e_F3_8T	As1e_F3_16T	As1e_B3_0	As1e_B3_8T	As1e_B3_16T
B	As1e_F3_1T	As1e_F3_1T	As1e_F3_9C	As1e_F3_9C	As1e_F3_17C	As1e_F3_17C		B	As1e_B3_1T	As1e_B3_1T	As1e_B3_9T	As1e_B3_9T	As1e_B3_17C	As1e_B3_17C		B	As1e_F3_1T	As1e_F3_1T	As1e_F3_9C	As1e_F3_9C	As1e_F3_17C	As1e_F3_17C		B	As1e_B3_1T	As1e_B3_9T	As1e_B3_17C	As1e_BIP_15C	As1e_BIP_15C	As1e_BIP_15C	As1e_BIP_15C		B	As1e_F3_1T	As1e_F3_9C	As1e_F3_17C	As1e_B3_1T	As1e_B3_9T	As1e_B3_17C
C	As1e_F3_2T	As1e_F3_2T	As1e_F3_10C	As1e_F3_10C	As1e_F3_18T	As1e_F3_18T		C	As1e_B3_2C	As1e_B3_2C	As1e_B3_10C	As1e_B3_10C	As1e_B3_18T	As1e_B3_18T		C	As1e_F3_2T	As1e_F3_2T	As1e_F3_10C	As1e_F3_10C	As1e_F3_18T	As1e_F3_18T		C	As1e_B3_2C	As1e_B3_10C	As1e_B3_18T	As1e_BIP_37C	As1e_BIP_37C	As1e_BIP_37C	As1e_BIP_37C		C	As1e_F3_2T	As1e_F3_10C	As1e_F3_18T	As1e_B3_2C	As1e_B3_10C	As1e_B3_18T
D	As1e_F3_3T	As1e_F3_3T	As1e_F3_11C	As1e_F3_11C				D	As1e_B3_3C	As1e_B3_3C	As1e_B3_11C	As1e_B3_11C	As1e_B3_19C	As1e_B3_19C		D	As1e_F3_3T	As1e_F3_3T	As1e_F3_11C	As1e_F3_11C				D	As1e_B3_3C	As1e_B3_11C	As1e_B3_19C	As1e_BIP_47T	As1e_BIP_47T	As1e_BIP_47T	As1e_BIP_47T		D	As1e_F3_3T	As1e_F3_11C	As1e_F3_0	As1e_B3_3C	As1e_B3_11C	As1e_B3_19C
E	As1e_F3_4C	As1e_F3_4C	As1e_F3_12C	As1e_F3_12C				E	As1e_B3_4T	As1e_B3_4T	As1e_B3_12C	As1e_B3_12C	As1e_B3_20T	As1e_B3_20T		E	As1e_F3_4C	As1e_F3_4C	As1e_F3_12C	As1e_F3_12C				E	As1e_B3_4T	As1e_B3_12C	As1e_B3_20T	As1e_BIP_49T	As1e_BIP_49T	As1e_BIP_49T	As1e_BIP_49T		E	As1e_F3_4C	As1e_F3_12C		As1e_B3_4T	As1e_B3_12C	As1e_B3_20T
F	As1e_F3_5T	As1e_F3_5T	As1e_F3_13C	As1e_F3_13C				F	As1e_B3_5C	As1e_B3_5C	As1e_B3_13C	As1e_B3_13C	As1e_B3_21C	As1e_B3_21C		F	As1e_F3_5T	As1e_F3_5T	As1e_F3_13C	As1e_F3_13C				F	As1e_B3_5C	As1e_B3_13C	As1e_B3_21C						F	As1e_F3_5T	As1e_F3_13C		As1e_B3_5C	As1e_B3_13C	As1e_B3_21C
G	As1e_F3_6T	As1e_F3_6T	As1e_F3_14T	As1e_F3_14T				G	As1e_B3_6T	As1e_B3_6T	As1e_B3_14C	As1e_B3_14C	As1e_B3_22C	As1e_B3_22C		G	As1e_F3_6T	As1e_F3_6T	As1e_F3_14T	As1e_F3_14T				G	As1e_B3_6T	As1e_B3_14C	As1e_B3_22C						G	As1e_F3_6T	As1e_F3_14T		As1e_B3_6T	As1e_B3_14C	As1e_B3_22C
H	As1e_F3_7C	As1e_F3_7C	As1e_F3_15C	As1e_F3_15C				H	As1e_B3_7C	As1e_B3_7C	As1e_B3_15C	As1e_B3_15C				H	As1e_F3_7C	As1e_F3_7C	As1e_F3_15C	As1e_F3_15C				H	As1e_B3_7C	As1e_B3_15C							H	As1e_F3_7C	As1e_F3_15C		As1e_B3_7C	As1e_B3_15C	As1e_B3_0
Plate 3	Instrument:	Touch 4						Plate 5	Instrument:	Touch 4						Plate 28	Instrument:	Touch 5						Plate 29	Instrument:	Touch 4							Plate 40	Instrument:	Touch 4						Plate 41	Instrument:	Touch 5
As1e-FIP_1	1/2	3/4	5/6	7/8	9/10	11/12		As1e-BIP_1	1/2	3/4	5/6	7/8	9/10	11/12		As1e-FIP_RPT	1/2	3/4	5/6	7/8	9/10	11/12		As1e-BIP_RPT	1/2	3/4	5/6	7/8	9/10	11/12			As1e-FIP_200	1/2	3/4	5/6	7/8	9/10	11/12		As1e-BIP_200	1/2	3/4	5/6	7/8	9/10	11/12
A	As1e_FIP_0	As1e_FIP_0	As1e_FIP_8C	As1e_FIP_8C	As1e_FIP_16C	As1e_FIP_16C		A	As1e_BIP_0	As1e_BIP_0	As1e_BIP_8T	As1e_BIP_8T	As1e_BIP_16C	As1e_BIP_16C		A	As1e_FIP_0	As1e_FIP_8C	As1e_FIP_16C	As1e_FIP_24C	As1e_FIP_36C	As1e_FIP_44C		A	As1e_BIP_0	As1e_BIP_8T	As1e_BIP_16C	As1e_BIP_24T	As1e_BIP_36C	As1e_BIP_44C			A	As1e_FIP_0	As1e_FIP_8C	As1e_FIP_16C	As1e_FIP_24C	As1e_FIP_36C	As1e_FIP_44C		A	As1e_BIP_0	As1e_BIP_8T	As1e_BIP_16C	As1e_BIP_24T	As1e_BIP_36C	As1e_BIP_44C
B	As1e_FIP_1C	As1e_FIP_1C	As1e_FIP_9T	As1e_FIP_9T	As1e_FIP_17C	As1e_FIP_17C		B	As1e_BIP_1C	As1e_BIP_1C	As1e_BIP_9T	As1e_BIP_9T	As1e_BIP_17T	As1e_BIP_17T		B	As1e_FIP_1C	As1e_FIP_9T	As1e_FIP_17C	As1e_FIP_25C	As1e_FIP_37C	As1e_FIP_45C		B	As1e_BIP_1C	As1e_BIP_9T	As1e_BIP_17T	As1e_BIP_25T	As1e_BIP_37C	As1e_BIP_45T			B	As1e_FIP_1C	As1e_FIP_9T	As1e_FIP_17C	As1e_FIP_25C	As1e_FIP_37C	As1e_FIP_45C		B	As1e_BIP_1C	As1e_BIP_9T	As1e_BIP_17T	As1e_BIP_25T	As1e_BIP_37C	As1e_BIP_45T
C	As1e_FIP_2T	As1e_FIP_2T	As1e_FIP_10C	As1e_FIP_10C	As1e_FIP_18C	As1e_FIP_18C		C	As1e_BIP_2C	As1e_BIP_2C	As1e_BIP_10C	As1e_BIP_10C	As1e_BIP_18C	As1e_BIP_18C		C	As1e_FIP_2T	As1e_FIP_10C	As1e_FIP_18C	As1e_FIP_30T	As1e_FIP_38C	As1e_FIP_46C		C	As1e_BIP_2C	As1e_BIP_10C	As1e_BIP_18C	As1e_BIP_30T	As1e_BIP_38C	As1e_BIP_46C			C	As1e_FIP_2T	As1e_FIP_10C	As1e_FIP_18C	As1e_FIP_30T	As1e_FIP_38C	As1e_FIP_46C		C	As1e_BIP_2C	As1e_BIP_10C	As1e_BIP_18C	As1e_BIP_30T	As1e_BIP_38C	As1e_BIP_46C
D	As1e_FIP_3C	As1e_FIP_3C	As1e_FIP_11C	As1e_FIP_11C	As1e_FIP_19C	As1e_FIP_19C		D	As1e_BIP_3C	As1e_BIP_3C	As1e_BIP_11T	As1e_BIP_11T	As1e_BIP_19C	As1e_BIP_19C		D	As1e_FIP_3C	As1e_FIP_11C	As1e_FIP_19C	As1e_FIP_31C	As1e_FIP_39T	As1e_FIP_47C		D	As1e_BIP_3C	As1e_BIP_11T	As1e_BIP_19C	As1e_BIP_31C	As1e_BIP_39T	As1e_BIP_47T			D	As1e_FIP_3C	As1e_FIP_11C	As1e_FIP_19C	As1e_FIP_31C	As1e_FIP_39T	As1e_FIP_47C		D	As1e_BIP_3C	As1e_BIP_11T	As1e_BIP_19C	As1e_BIP_31C	As1e_BIP_39T	As1e_BIP_47T
E	As1e_FIP_4T	As1e_FIP_4T	As1e_FIP_12C	As1e_FIP_12C	As1e_FIP_20C	As1e_FIP_20C		E	As1e_BIP_4C	As1e_BIP_4C	As1e_BIP_12T	As1e_BIP_12T	As1e_BIP_20C	As1e_BIP_20C		E	As1e_FIP_4T	As1e_FIP_12C	As1e_FIP_20C	As1e_FIP_32T	As1e_FIP_40T	As1e_FIP_48T		E	As1e_BIP_4C	As1e_BIP_12T	As1e_BIP_20C	As1e_BIP_32T	As1e_BIP_40T	As1e_BIP_48C			E	As1e_FIP_4T	As1e_FIP_12C	As1e_FIP_20C	As1e_FIP_32T	As1e_FIP_40T	As1e_FIP_48T		E	As1e_BIP_4C	As1e_BIP_12T	As1e_BIP_20C	As1e_BIP_32T	As1e_BIP_40T	As1e_BIP_48C
F	As1e_FIP_5T	As1e_FIP_5T	As1e_FIP_13T	As1e_FIP_13T	As1e_FIP_21C	As1e_FIP_21C		F	As1e_BIP_5T	As1e_BIP_5T	As1e_BIP_13C	As1e_BIP_13C	As1e_BIP_21C	As1e_BIP_21C		F	As1e_FIP_5T	As1e_FIP_13T	As1e_FIP_21C	As1e_FIP_33C	As1e_FIP_41C	As1e_FIP_49T		F	As1e_BIP_5T	As1e_BIP_13C	As1e_BIP_21C	As1e_BIP_33C	As1e_BIP_41T	As1e_BIP_49T			F	As1e_FIP_5T	As1e_FIP_13T	As1e_FIP_21C	As1e_FIP_33C	As1e_FIP_41C	As1e_FIP_49T		F	As1e_BIP_5T	As1e_BIP_13C	As1e_BIP_21C	As1e_BIP_33C	As1e_BIP_41T	As1e_BIP_49T
G	As1e_FIP_6C	As1e_FIP_6C	As1e_FIP_14T	As1e_FIP_14T	As1e_FIP_22C	As1e_FIP_22C		G	As1e_BIP_6T	As1e_BIP_6T	As1e_BIP_14C	As1e_BIP_14C	As1e_BIP_22C	As1e_BIP_22C		G	As1e_FIP_6C	As1e_FIP_14T	As1e_FIP_22C	As1e_FIP_34T	As1e_FIP_42C	As1e_FIP_50C		G	As1e_BIP_6T	As1e_BIP_14C	As1e_BIP_22C	As1e_BIP_34C	As1e_BIP_42C	As1e_BIP_0			G	As1e_FIP_6C	As1e_FIP_14T	As1e_FIP_22C	As1e_FIP_34T	As1e_FIP_42C	As1e_FIP_50C		G	As1e_BIP_6T	As1e_BIP_14C	As1e_BIP_22C	As1e_BIP_34C	As1e_BIP_42C	As1e_BIP_0
H	As1e_FIP_7T	As1e_FIP_7T	As1e_FIP_15T	As1e_FIP_15T	As1e_FIP_23C	As1e_FIP_23C		H	As1e_BIP_7C	As1e_BIP_7C	As1e_BIP_15C	As1e_BIP_15C	As1e_BIP_23T	As1e_BIP_23T		H	As1e_FIP_7T	As1e_FIP_15T	As1e_FIP_23C	As1e_FIP_35T	As1e_FIP_43C	As1e_FIP_51T		H	As1e_BIP_7C	As1e_BIP_15C	As1e_BIP_23T	As1e_BIP_35T	As1e_BIP_43C				H	As1e_FIP_7T	As1e_FIP_15T	As1e_FIP_23C	As1e_FIP_35T	As1e_FIP_43C	As1e_FIP_51T		H	As1e_BIP_7C	As1e_BIP_15C	As1e_BIP_23T	As1e_BIP_35T	As1e_BIP_43C
Plate 4	Instrument:	Touch 5						Plate 6	Instrument:	Touch 5
As1e-FIP_2	1/2	3/4	5/6	7/8	9/10	11/12		As1e-BIP_2	1/2	3/4	5/6	7/8	9/10	11/12
A	As1e_FIP_24C	As1e_FIP_24C	As1e_FIP_36C	As1e_FIP_36C	As1e_FIP_44C	As1e_FIP_44C		A	As1e_BIP_24T	As1e_BIP_24T	As1e_BIP_36C	As1e_BIP_36C	As1e_BIP_44C	As1e_BIP_44C
B	As1e_FIP_25C	As1e_FIP_25C	As1e_FIP_37C	As1e_FIP_37C	As1e_FIP_45C	As1e_FIP_45C		B	As1e_BIP_25T	As1e_BIP_25T	As1e_BIP_37C	As1e_BIP_37C	As1e_BIP_45T	As1e_BIP_45T
C	As1e_FIP_30T	As1e_FIP_30T	As1e_FIP_38C	As1e_FIP_38C	As1e_FIP_46C	As1e_FIP_46C		C	As1e_BIP_30T	As1e_BIP_30T	As1e_BIP_38C	As1e_BIP_38C	As1e_BIP_46C	As1e_BIP_46C
D	As1e_FIP_31C	As1e_FIP_31C	As1e_FIP_39T	As1e_FIP_39T	As1e_FIP_47C	As1e_FIP_47C		D	As1e_BIP_31C	As1e_BIP_31C	As1e_BIP_39T	As1e_BIP_39T	As1e_BIP_47T	As1e_BIP_47T
E	As1e_FIP_32T	As1e_FIP_32T	As1e_FIP_40T	As1e_FIP_40T	As1e_FIP_48T	As1e_FIP_48T		E	As1e_BIP_32T	As1e_BIP_32T	As1e_BIP_40T	As1e_BIP_40T	As1e_BIP_48C	As1e_BIP_48C
F	As1e_FIP_33C	As1e_FIP_33C	As1e_FIP_41C	As1e_FIP_41C	As1e_FIP_49T	As1e_FIP_49T		F	As1e_BIP_33C	As1e_BIP_33C	As1e_BIP_41T	As1e_BIP_41T	As1e_BIP_49T	As1e_BIP_49T
G	As1e_FIP_34T	As1e_FIP_34T	As1e_FIP_42C	As1e_FIP_42C	As1e_FIP_50C	As1e_FIP_50C		G	As1e_BIP_34C	As1e_BIP_34C	As1e_BIP_42C	As1e_BIP_42C	As1e_BIP_0	As1e_BIP_0
H	As1e_FIP_35T	As1e_FIP_35T	As1e_FIP_43C	As1e_FIP_43C	As1e_FIP_51T	As1e_FIP_51T		H	As1e_BIP_35T	As1e_BIP_35T	As1e_BIP_43C	As1e_BIP_43C
Plate 7	Instrument:	Touch 5						Plate 9	Instrument:	Touch 5						Plate 30	Instrument:	Touch 4						Plate 31	Instrument:	Touch 4							Plate 42	Instrument:	Touch 4						Plate 43	Instrument:	Touch 5
As1e-LF	1/2	3/4	5/6	7/8	9/10	11/12		As1e-LB	1/2	3/4	5/6	7/8	9/10	11/12		As1e-LF_RPT	1/2	3/4	5/6	7/8	9/10	11/12		As1e-LB_RPT	1/2	3/4	5/6	7/8	9/10	11/12			As1e-LF_200	1/2	3/4	5/6	7/8	9/10	11/12		As1e-LB_200	1/2	3/4	5/6	7/8	9/10	11/12
A	As1e_LF_0	As1e_LF_0	As1e_LF_8T	As1e_LF_8T	As1e_LF_16C	As1e_LF_16C		A	As1e_LB_0	As1e_LB_0	As1e_LB_8C	As1e_LB_8C	As1e_LB_16C	As1e_LB_16C		A	As1e_LF_0	As1e_LF_8T	As1e_LF_16C	As1e_LF_24C	As1e_LF_0			A	As1e_LB_0	As1e_LB_8C	As1e_LB_16C	As1e_LB_24T	As1e_LB_0				A	As1e_LF_0	As1e_LF_8T	As1e_LF_16C	As1e_LF_24C				A	As1e_LB_0	As1e_LB_8C	As1e_LB_16C	As1e_LB_24T
B	As1e_LF_1C	As1e_LF_1C	As1e_LF_9C	As1e_LF_9C	As1e_LF_17C	As1e_LF_17C		B	As1e_LB_1C	As1e_LB_1C	As1e_LB_9C	As1e_LB_9C	As1e_LB_17T	As1e_LB_17T		B	As1e_LF_1C	As1e_LF_9C	As1e_LF_17C	As1e_LF_25T	As1e_LF_14T			B	As1e_LB_1C	As1e_LB_9C	As1e_LB_17T	As1e_LB_25C	As1e_LB_13T				B	As1e_LF_1C	As1e_LF_9C	As1e_LF_17C	As1e_LF_25T				B	As1e_LB_1C	As1e_LB_9C	As1e_LB_17T	As1e_LB_25C
C	As1e_LF_2C	As1e_LF_2C	As1e_LF_10C	As1e_LF_10C	As1e_LF_18T	As1e_LF_18T		C	As1e_LB_2C	As1e_LB_2C	As1e_LB_10T	As1e_LB_10T	As1e_LB_18C	As1e_LB_18C		C	As1e_LF_2C	As1e_LF_10C	As1e_LF_18T	As1e_LF_26C	As1e_LF_18T			C	As1e_LB_2C	As1e_LB_10T	As1e_LB_18C	As1e_LB_26T	As1e_LB_18C				C	As1e_LF_2C	As1e_LF_10C	As1e_LF_18T	As1e_LF_26C				C	As1e_LB_2C	As1e_LB_10T	As1e_LB_18C	As1e_LB_26T
D	As1e_LF_3C	As1e_LF_3C	As1e_LF_11C	As1e_LF_11C	As1e_LF_19C	As1e_LF_19C		D	As1e_LB_3T	As1e_LB_3T	As1e_LB_11T	As1e_LB_11T	As1e_LB_19C	As1e_LB_19C		D	As1e_LF_3C	As1e_LF_11C	As1e_LF_19C	As1e_LF_27T	As1e_LF_22T			D	As1e_LB_3T	As1e_LB_11T	As1e_LB_19C	As1e_LB_27T	As1e_LB_20C				D	As1e_LF_3C	As1e_LF_11C	As1e_LF_19C	As1e_LF_27T				D	As1e_LB_3T	As1e_LB_11T	As1e_LB_19C	As1e_LB_27T
E	As1e_LF_4T	As1e_LF_4T	As1e_LF_12C	As1e_LF_12C	As1e_LF_20T	As1e_LF_20T		E	As1e_LB_4C	As1e_LB_4C	As1e_LB_12C	As1e_LB_12C	As1e_LB_20C	As1e_LB_20C		E	As1e_LF_4T	As1e_LF_12C	As1e_LF_20T	As1e_LF_28C	As1e_LF_27T			E	As1e_LB_4C	As1e_LB_12C	As1e_LB_20C	As1e_LB_0	As1e_LB_22T				E	As1e_LF_4T	As1e_LF_12C	As1e_LF_20T	As1e_LF_28C				E	As1e_LB_4C	As1e_LB_12C	As1e_LB_20C	As1e_LB_0
F	As1e_LF_5C	As1e_LF_5C	As1e_LF_13C	As1e_LF_13C	As1e_LF_21C	As1e_LF_21C		F	As1e_LB_5C	As1e_LB_5C	As1e_LB_13T	As1e_LB_13T	As1e_LB_21C	As1e_LB_21C		F	As1e_LF_5C	As1e_LF_13C	As1e_LF_21C		As1e_LF_28C			F	As1e_LB_5C	As1e_LB_13T	As1e_LB_21C		As1e_LB_27T				F	As1e_LF_5C	As1e_LF_13C	As1e_LF_21C	As1e_LF_0				F	As1e_LB_5C	As1e_LB_13T	As1e_LB_21C
G	As1e_LF_6C	As1e_LF_6C	As1e_LF_14T	As1e_LF_14T	As1e_LF_22T	As1e_LF_22T		G	As1e_LB_6C	As1e_LB_6C	As1e_LB_14C	As1e_LB_14C	As1e_LB_22T	As1e_LB_22T		G	As1e_LF_6C	As1e_LF_14T	As1e_LF_22T					G	As1e_LB_6C	As1e_LB_14C	As1e_LB_22T		As1e_LB_15C				G	As1e_LF_6C	As1e_LF_14T	As1e_LF_22T					G	As1e_LB_6C	As1e_LB_14C	As1e_LB_22T
H	As1e_LF_7T	As1e_LF_7T	As1e_LF_15C	As1e_LF_15C	As1e_LF_23C	As1e_LF_23C		H	As1e_LB_7C	As1e_LB_7C	As1e_LB_15C	As1e_LB_15C	As1e_LB_23C	As1e_LB_23C		H	As1e_LF_7T	As1e_LF_15C	As1e_LF_23C					H	As1e_LB_7C	As1e_LB_15C	As1e_LB_23C						H	As1e_LF_7T	As1e_LF_15C	As1e_LF_23C					H	As1e_LB_7C	As1e_LB_15C	As1e_LB_23C
Plate 8	Instrument:	Touch 5
As1e-LF-LB	1/2	3/4	5/6	7/8	9/10	11/12
A	As1e_LF_0	As1e_LF_0	As1e_LB_0	As1e_LB_0
B	As1e_LF_24C	As1e_LF_24C	As1e_LB_24T	As1e_LB_24T
C	As1e_LF_25T	As1e_LF_25T	As1e_LB_25C	As1e_LB_25C
D	As1e_LF_26C	As1e_LF_26C	As1e_LB_26T	As1e_LB_26T
E	As1e_LF_27T	As1e_LF_27T	As1e_LB_27T	As1e_LB_27T
F	As1e_LF_28C	As1e_LF_28C
G
H
Plate 10	Instrument:	Touch 4						Plate 11	Instrument:	Touch 5						Plate 32	Instrument:	Touch 5															Plate 44	Instrument:	Touch 4
E1-F3	1/2	3/4	5/6	7/8	9/10	11/12		E1-B3	1/2	3/4	5/6	7/8	9/10	11/12		E1-F3-B3-FIP_RPT	1/2	3/4	5/6	7/8	9/10	11/12											E1-F3-B3_200	1/2	3/4	5/6	7/8	9/10	11/12
A	E1_F3_0	E1_F3_0	E1_F3_8T	E1_F3_8T	E1_F3_16T	E1_F3_16T		A	E1_B3_0	E1_B3_0	E1_B3_8C	E1_B3_8C	E1_B3_16T	E1_B3_16T		A	E1_F3_0	E1_F3_8T	E1_F3_16T	E1_B3_0	E1_FIP_0	E1_FIP_34C											A	E1_F3_0	E1_F3_8T	E1_F3_16T	E1_B3_0	E1_B3_8C	E1_B3_16T
B	E1_F3_1C	E1_F3_1C	E1_F3_9C	E1_F3_9C	E1_F3_17C	E1_F3_17C		B	E1_B3_1C	E1_B3_1C	E1_B3_9C	E1_B3_9C	E1_B3_17T	E1_B3_17T		B	E1_F3_1C	E1_F3_9C	E1_F3_17C	E1_B3_19T	E1_FIP_1C	E1_FIP_35C											B	E1_F3_1C	E1_F3_9C	E1_F3_17C	E1_B3_1C	E1_B3_9C	E1_B3_17T
C	E1_F3_2T	E1_F3_2T	E1_F3_10C	E1_F3_10C	E1_F3_18C	E1_F3_18C		C	E1_B3_2C	E1_B3_2C	E1_B3_10C	E1_B3_10C	E1_B3_18C	E1_B3_18C		C	E1_F3_2T	E1_F3_10C	E1_F3_18C		E1_FIP_3T	E1_FIP_36T											C	E1_F3_2T	E1_F3_10C	E1_F3_18C	E1_B3_2C	E1_B3_10C	E1_B3_18C
D	E1_F3_3C	E1_F3_3C	E1_F3_11T	E1_F3_11T	E1_F3_19T	E1_F3_19T		D	E1_B3_3T	E1_B3_3T	E1_B3_11C	E1_B3_11C	E1_B3_19T	E1_B3_19T		D	E1_F3_3C	E1_F3_11T	E1_F3_19T	E1_FIP_0	E1_FIP_9C	E1_FIP_37C											D	E1_F3_3C	E1_F3_11T	E1_F3_19T	E1_B3_3T	E1_B3_11C	E1_B3_19T
E	E1_F3_4T	E1_F3_4T	E1_F3_12C	E1_F3_12C	E1_F3_20C	E1_F3_20C		E	E1_B3_4C	E1_B3_4C	E1_B3_12C	E1_B3_12C	E1_B3_20C	E1_B3_20C		E	E1_F3_4T	E1_F3_12C	E1_F3_20C	E1_FIP_1C	E1_FIP_13C	E1_FIP_39C											E	E1_F3_4T	E1_F3_12C	E1_F3_20C	E1_B3_4C	E1_B3_12C	E1_B3_20C
F	E1_F3_5C	E1_F3_5C	E1_F3_13C	E1_F3_13C	E1_F3_21T	E1_F3_21T		F	E1_B3_5T	E1_B3_5T	E1_B3_13C	E1_B3_13C	E1_B3_21T	E1_B3_21T		F	E1_F3_5C	E1_F3_13C	E1_F3_21T	E1_FIP_29C	E1_FIP_16C	E1_FIP_40T											F	E1_F3_5C	E1_F3_13C	E1_F3_21T	E1_B3_5T	E1_B3_13C	E1_B3_21T
G	E1_F3_6C	E1_F3_6C	E1_F3_14C	E1_F3_14C	E1_F3_22C	E1_F3_22C		G	E1_B3_6C	E1_B3_6C	E1_B3_14T	E1_B3_14T	E1_B3_22C	E1_B3_22C		G	E1_F3_6C	E1_F3_14C	E1_F3_22C	E1_FIP_32T	E1_FIP_29C	E1_FIP_42T											G	E1_F3_6C	E1_F3_14C	E1_F3_22C	E1_B3_6C	E1_B3_14T	E1_B3_22C
H	E1_F3_7T	E1_F3_7T	E1_F3_15C	E1_F3_15C	E1_F3_23C	E1_F3_23C		H	E1_B3_7C	E1_B3_7C	E1_B3_15C	E1_B3_15C				H	E1_F3_7T	E1_F3_15C	E1_F3_23C	E1_FIP_42T	E1_FIP_32T	E1_FIP_0											H	E1_F3_7T	E1_F3_15C	E1_F3_23C	E1_B3_7C	E1_B3_15C
Plate 12	Instrument:	Touch 4						Plate 14	Instrument:	Touch 4														Plate 33	Instrument:	Touch 4							Plate 45	Instrument:	Touch 4						Plate 46	Instrument:	Touch 4
E1-FIP_1	1/2	3/4	5/6	7/8	9/10	11/12		E1-BIP_1	1/2	3/4	5/6	7/8	9/10	11/12										E1-BIP_RPT	1/2	3/4	5/6	7/8	9/10	11/12			E1-FIP_200	1/2	3/4	5/6	7/8	9/10	11/12		E1-BIP_200	1/2	3/4	5/6	7/8	9/10	11/12
A	E1_FIP_0	E1_FIP_0	E1_FIP_8C	E1_FIP_8C	E1_FIP_16C	E1_FIP_16C		A	E1_BIP_0	E1_BIP_0	E1_BIP_8C	E1_BIP_8C	E1_BIP_16T	E1_BIP_16T										A	E1_BIP_0	E1_BIP_8C	E1_BIP_16T	E1_BIP_24C	E1_BIP_32C	E1_BIP_40T			A	E1_FIP_0	E1_FIP_8C	E1_FIP_16C	E1_FIP_24C	E1_FIP_32T	E1_FIP_40T		A	E1_BIP_0	E1_BIP_8C	E1_BIP_16T	E1_BIP_24C	E1_BIP_32C	E1_BIP_40T
B	E1_FIP_1C	E1_FIP_1C	E1_FIP_9C	E1_FIP_9C	E1_FIP_17C	E1_FIP_17C		B	E1_BIP_1C	E1_BIP_1C	E1_BIP_9C	E1_BIP_9C	E1_BIP_17T	E1_BIP_17T										B	E1_BIP_1C	E1_BIP_9C	E1_BIP_17T	E1_BIP_25C	E1_BIP_33T	E1_BIP_41C			B	E1_FIP_1C	E1_FIP_9C	E1_FIP_17C	E1_FIP_25C	E1_FIP_33T	E1_FIP_41C		B	E1_BIP_1C	E1_BIP_9C	E1_BIP_17T	E1_BIP_25C	E1_BIP_33T	E1_BIP_41C
C	E1_FIP_2T	E1_FIP_2T	E1_FIP_10T	E1_FIP_10T	E1_FIP_18C	E1_FIP_18C		C	E1_BIP_2C	E1_BIP_2C	E1_BIP_10C	E1_BIP_10C	E1_BIP_18T	E1_BIP_18T										C	E1_BIP_2C	E1_BIP_10C	E1_BIP_18T	E1_BIP_26T	E1_BIP_34C	E1_BIP_42T			C	E1_FIP_2T	E1_FIP_10T	E1_FIP_18C	E1_FIP_26T	E1_FIP_34C	E1_FIP_42T		C	E1_BIP_2C	E1_BIP_10C	E1_BIP_18T	E1_BIP_26T	E1_BIP_34C	E1_BIP_42T
D	E1_FIP_3T	E1_FIP_3T	E1_FIP_11T	E1_FIP_11T	E1_FIP_19C	E1_FIP_19C		D	E1_BIP_3T	E1_BIP_3T	E1_BIP_11T	E1_BIP_11T	E1_BIP_19C	E1_BIP_19C										D	E1_BIP_3T	E1_BIP_11T	E1_BIP_19C	E1_BIP_27T	E1_BIP_35C	E1_BIP_43T			D	E1_FIP_3T	E1_FIP_11T	E1_FIP_19C	E1_FIP_27T	E1_FIP_35C	E1_FIP_0		D	E1_BIP_3T	E1_BIP_11T	E1_BIP_19C	E1_BIP_27T	E1_BIP_35C	E1_BIP_43T
E	E1_FIP_4C	E1_FIP_4C	E1_FIP_12C	E1_FIP_12C	E1_FIP_20T	E1_FIP_20T		E	E1_BIP_4T	E1_BIP_4T	E1_BIP_12C	E1_BIP_12C	E1_BIP_20C	E1_BIP_20C										E	E1_BIP_4T	E1_BIP_12C	E1_BIP_20C	E1_BIP_28C	E1_BIP_36T	E1_BIP_44C			E	E1_FIP_4C	E1_FIP_12C	E1_FIP_20T	E1_FIP_28C	E1_FIP_36T			E	E1_BIP_4T	E1_BIP_12C	E1_BIP_20C	E1_BIP_28C	E1_BIP_36T	E1_BIP_44C
F	E1_FIP_5T	E1_FIP_5T	E1_FIP_13C	E1_FIP_13C	E1_FIP_21C	E1_FIP_21C		F	E1_BIP_5C	E1_BIP_5C	E1_BIP_13T	E1_BIP_13T	E1_BIP_21T	E1_BIP_21T										F	E1_BIP_5C	E1_BIP_13T	E1_BIP_21T	E1_BIP_29C	E1_BIP_37C	E1_BIP_0			F	E1_FIP_5T	E1_FIP_13C	E1_FIP_21C	E1_FIP_29C	E1_FIP_37C			F	E1_BIP_5C	E1_BIP_13T	E1_BIP_21T	E1_BIP_29C	E1_BIP_37C	E1_BIP_0
G	E1_FIP_6T	E1_FIP_6T	E1_FIP_14T	E1_FIP_14T	E1_FIP_22C	E1_FIP_22C		G	E1_BIP_6C	E1_BIP_6C	E1_BIP_14C	E1_BIP_14C	E1_BIP_22T	E1_BIP_22T										G	E1_BIP_6C	E1_BIP_14C	E1_BIP_22T	E1_BIP_30C	E1_BIP_38T				G	E1_FIP_6T	E1_FIP_14T	E1_FIP_22C	E1_FIP_30C	E1_FIP_38T			G	E1_BIP_6C	E1_BIP_14C	E1_BIP_22T	E1_BIP_30C	E1_BIP_38T
H	E1_FIP_7C	E1_FIP_7C	E1_FIP_15C	E1_FIP_15C	E1_FIP_23T	E1_FIP_23T		H	E1_BIP_7T	E1_BIP_7T	E1_BIP_15C	E1_BIP_15C	E1_BIP_23C	E1_BIP_23C										H	E1_BIP_7T	E1_BIP_15C	E1_BIP_23C	E1_BIP_31C	E1_BIP_39C				H	E1_FIP_7C	E1_FIP_15C	E1_FIP_23T	E1_FIP_31T	E1_FIP_39C			H	E1_BIP_7T	E1_BIP_15C	E1_BIP_23C	E1_BIP_31C	E1_BIP_39C
Plate 13	Instrument:	Touch 5						Plate 15	Instrument:	Touch 5
E1-FIP_2	1/2	3/4	5/6	7/8	9/10	11/12		E1-BIP_2	1/2	3/4	5/6	7/8	9/10	11/12
A	E1_FIP_24C	E1_FIP_24C	E1_FIP_32T	E1_FIP_32T	E1_FIP_40T	E1_FIP_40T		A	E1_BIP_24C	E1_BIP_24C	E1_BIP_32C	E1_BIP_32C	E1_BIP_40T	E1_BIP_40T											.
B	E1_FIP_25C	E1_FIP_25C	E1_FIP_33T	E1_FIP_33T	E1_FIP_41C	E1_FIP_41C		B	E1_BIP_25C	E1_BIP_25C	E1_BIP_33T	E1_BIP_33T	E1_BIP_41C	E1_BIP_41C
C	E1_FIP_26T	E1_FIP_26T	E1_FIP_34C	E1_FIP_34C	E1_FIP_42T	E1_FIP_42T		C	E1_BIP_26T	E1_BIP_26T	E1_BIP_34C	E1_BIP_34C	E1_BIP_42T	E1_BIP_42T
D	E1_FIP_27T	E1_FIP_27T	E1_FIP_35C	E1_FIP_35C	E1_FIP_0	E1_FIP_0		D	E1_BIP_27T	E1_BIP_27T	E1_BIP_35C	E1_BIP_35C	E1_BIP_43T	E1_BIP_43T
E	E1_FIP_28C	E1_FIP_28C	E1_FIP_36T	E1_FIP_36T				E	E1_BIP_28C	E1_BIP_28C	E1_BIP_36T	E1_BIP_36T	E1_BIP_44C	E1_BIP_44C
F	E1_FIP_29C	E1_FIP_29C	E1_FIP_37C	E1_FIP_37C				F	E1_BIP_29C	E1_BIP_29C	E1_BIP_37C	E1_BIP_37C	E1_BIP_0	E1_BIP_0
G	E1_FIP_30C	E1_FIP_30C	E1_FIP_38T	E1_FIP_38T				G	E1_BIP_30C	E1_BIP_30C	E1_BIP_38T	E1_BIP_38T	E1_BIP_0	E1_BIP_0
H	E1_FIP_31T	E1_FIP_31T	E1_FIP_39C	E1_FIP_39C				H	E1_BIP_31C	E1_BIP_31C	E1_BIP_39C	E1_BIP_39C
Plate 16	Instrument:	Touch 4						Plate 17	Instrument:	Touch 5																							Plate 16	Instrument:	Touch 4
E1-LF	1/2	3/4	5/6	7/8	9/10	11/12		E1-LB	1/2	3/4	5/6	7/8	9/10	11/12																			E1-LF-LB_200	1/2	3/4	5/6	7/8	9/10	11/12
A	E1_LF_0	E1_LF_0	E1_LF_8C	E1_LF_8C	E1_LF_16C	E1_LF_16C		A	E1_LB_0	E1_LB_0	E1_LB_8T	E1_LB_8T	E1_LB_16T	E1_LB_16T																			A	E1_LF_0	E1_LF_8C	E1_LF_16C	E1_LB_0	E1_LB_8T	E1_LB_16T
B	E1_LF_1T	E1_LF_1T	E1_LF_9C	E1_LF_9C	E1_LF_17T	E1_LF_17T		B	E1_LB_1T	E1_LB_1T	E1_LB_9C	E1_LB_9C	E1_LB_17T	E1_LB_17T																			B	E1_LF_1T	E1_LF_9C	E1_LF_17T	E1_LB_1T	E1_LB_9C	E1_LB_17T
C	E1_LF_2T	E1_LF_2T	E1_LF_10T	E1_LF_10T	E1_LF_18T	E1_LF_18T		C	E1_LB_2T	E1_LB_2T	E1_LB_10C	E1_LB_10C	E1_LB_18T	E1_LB_18T																			C	E1_LF_2T	E1_LF_10T	E1_LF_18T	E1_LB_2T	E1_LB_10C	E1_LB_18T
D	E1_LF_3T	E1_LF_3T	E1_LF_11C	E1_LF_11C	E1_LF_0	E1_LF_0		D	E1_LB_3T	E1_LB_3T	E1_LB_11C	E1_LB_11C	E1_LB_19C	E1_LB_19C																			D	E1_LF_3T	E1_LF_11C	E1_LF_0	E1_LB_3T	E1_LB_11C	E1_LB_19C
E	E1_LF_4C	E1_LF_4C	E1_LF_12C	E1_LF_12C				E	E1_LB_4T	E1_LB_4T	E1_LB_12T	E1_LB_12T	E1_LB_0	E1_LB_0																			E	E1_LF_4C	E1_LF_12C		E1_LB_4T	E1_LB_12T	E1_LB_0
F	E1_LF_5C	E1_LF_5C	E1_LF_13C	E1_LF_13C				F	E1_LB_5C	E1_LB_5C	E1_LB_13C	E1_LB_13C																					F	E1_LF_5C	E1_LF_13C		E1_LB_5C	E1_LB_13C
G	E1_LF_6C	E1_LF_6C	E1_LF_14C	E1_LF_14C				G	E1_LB_6C	E1_LB_6C	E1_LB_14T	E1_LB_14T																					G	E1_LF_6C	E1_LF_14C		E1_LB_6C	E1_LB_14T
H	E1_LF_7C	E1_LF_7C	E1_LF_15C	E1_LF_15C				H	E1_LB_7T	E1_LB_7T	E1_LB_15C	E1_LB_15C																					H	E1_LF_7C	E1_LF_15C		E1_LB_7T	E1_LB_15C
Plate 18	Instrument:	Touch 4						Plate 19	Instrument:	Touch 5														Plate 34	Instrument:	Touch 5							Plate 18	Instrument:	Touch 4
N2-F3-B3	1/2	3/4	5/6	7/8	9/10	11/12		N2-B3	1/2	3/4	5/6	7/8	9/10	11/12										N2-B3_RPT	1/2	3/4	5/6	7/8	9/10	11/12			N2-F3-B3_200	1/2	3/4	5/6	7/8	9/10	11/12
A	N2_F3_0	N2_F3_0	N2_F3_8C	N2_F3_8C	N2_F3_16T	N2_F3_16T		A	N2_B3_0	N2_B3_0	N2_B3_8C	N2_B3_8C	N2_B3_16C	N2_B3_16C										A	N2_B3_0	N2_B3_0	N2_B3_8C	N2_B3_8C	N2_B3_16C	N2_B3_16C			A	N2_F3_0	N2_F3_8C	N2_F3_16T	N2_B3_0	N2_B3_8C	N2_B3_16C
B	N2_F3_1C	N2_F3_1C	N2_F3_9T	N2_F3_9T	N2_F3_17C	N2_F3_17C		B	N2_B3_1T	N2_B3_1T	N2_B3_9T	N2_B3_9T	N2_B3_17C	N2_B3_17C										B	N2_B3_1T	N2_B3_1T	N2_B3_9T	N2_B3_9T	N2_B3_17C	N2_B3_17C			B	N2_F3_1C	N2_F3_9T	N2_F3_17C	N2_B3_1T	N2_B3_9T	N2_B3_17C
C	N2_F3_2T	N2_F3_2T	N2_F3_10C	N2_F3_10C	N2_F3_18T	N2_F3_18T		C	N2_B3_2C	N2_B3_2C	N2_B3_10C	N2_B3_10C	N2_B3_18C	N2_B3_18C										C	N2_B3_2C	N2_B3_2C	N2_B3_10C	N2_B3_10C	N2_B3_18C	N2_B3_18C			C	N2_F3_2T	N2_F3_10C	N2_F3_18T	N2_B3_2C	N2_B3_10C	N2_B3_18C
D	N2_F3_3T	N2_F3_3T	N2_F3_11C	N2_F3_11C	N2_F3_19C	N2_F3_19C		D	N2_B3_3T	N2_B3_3T	N2_B3_11C	N2_B3_11C	N2_B3_19C	N2_B3_19C										D	N2_B3_3T	N2_B3_3T	N2_B3_11C	N2_B3_11C	N2_B3_19C	N2_B3_19C			D	N2_F3_3T	N2_F3_11C	N2_F3_19C	N2_B3_3T	N2_B3_11C	N2_B3_19C
E	N2_F3_4C	N2_F3_4C	N2_F3_12C	N2_F3_12C	N2_F3_20C	N2_F3_20C		E	N2_B3_4C	N2_B3_4C	N2_B3_12C	N2_B3_12C	N2_B3_20T	N2_B3_20T										E	N2_B3_4C	N2_B3_4C	N2_B3_12C	N2_B3_12C	N2_B3_20T	N2_B3_20T			E	N2_F3_4C	N2_F3_12C	N2_F3_20C	N2_B3_4C	N2_B3_12C	N2_B3_20T
F	N2_F3_5T	N2_F3_5T	N2_F3_13C	N2_F3_13C	N2_F3_21T	N2_F3_21T		F	N2_B3_5C	N2_B3_5C	N2_B3_13T	N2_B3_13T	N2_B3_21T	N2_B3_21T										F	N2_B3_5C	N2_B3_5C	N2_B3_13T	N2_B3_13T	N2_B3_21T	N2_B3_21T			F	N2_F3_5T	N2_F3_13C	N2_F3_21T	N2_B3_5C	N2_B3_13T	N2_B3_21T
G	N2_F3_6T	N2_F3_6T	N2_F3_14T	N2_F3_14T	N2_B3_24T	N2_B3_24T		G	N2_B3_6T	N2_B3_6T	N2_B3_14C	N2_B3_14C	N2_B3_22C	N2_B3_22C										G	N2_B3_6T	N2_B3_6T	N2_B3_14C	N2_B3_14C	N2_B3_22C	N2_B3_22C			G	N2_F3_6T	N2_F3_14T	N2_B3_24T	N2_B3_6T	N2_B3_14C	N2_B3_22C
H	N2_F3_7C	N2_F3_7C	N2_F3_15C	N2_F3_15C	N2_B3_25C	N2_B3_25C		H	N2_B3_7C	N2_B3_7C	N2_B3_15C	N2_B3_15C	N2_B3_23C	N2_B3_23C										H	N2_B3_7C	N2_B3_7C	N2_B3_15C	N2_B3_15C	N2_B3_23C	N2_B3_23C			H	N2_F3_7C	N2_F3_15C	N2_B3_25C	N2_B3_7C	N2_B3_15C	N2_B3_23C
Plate 20	Instrument:	Touch 4						Plate 21	Instrument:	Touch 4						Plate 35	Instrument:	Touch 4						Plate 36	Instrument:	Touch 5							Plate 20	Instrument:	Touch 4						Plate 21	Instrument:	Touch 4
N2-FIP_1	1/2	3/4	5/6	7/8	9/10	11/12		N2-BIP_1	1/2	3/4	5/6	7/8	9/10	11/12		N2-F3-FIP_RPT	1/2	3/4	5/6	7/8	9/10	11/12		N2-BIP_RPT	1/2	3/4	5/6	7/8	9/10	11/12			N2-FIP_200	1/2	3/4	5/6	7/8	9/10	11/12		N2-BIP_200	1/2	3/4	5/6	7/8	9/10	11/12
A	N2_FIP_0	N2_FIP_0	N2_FIP_8T	N2_FIP_8T	N2_FIP_16C	N2_FIP_16C		A	N2_BIP_0	N2_BIP_0	N2_BIP_8T	N2_BIP_8T	N2_BIP_16C	N2_BIP_16C		A	N2_F3_0	N2_FIP_0	N2_FIP_15T	N2_FIP_37C	N2_FIP_0			A	N2_BIP_0	N2_BIP_8T	N2_BIP_16C	N2_BIP_24C	N2_BIP_32T	N2_BIP_0			A	N2_FIP_0	N2_FIP_8T	N2_FIP_16C	N2_FIP_24T	N2_FIP_32C	N2_FIP_40T		A	N2_BIP_0	N2_BIP_8T	N2_BIP_16C	N2_BIP_24C	N2_BIP_32T	N2_BIP_0
B	N2_FIP_1C	N2_FIP_1C	N2_FIP_9C	N2_FIP_9C	N2_FIP_17C	N2_FIP_17C		B	N2_BIP_1T	N2_BIP_1T	N2_BIP_9C	N2_BIP_9C	N2_BIP_17T	N2_BIP_17T		B	N2_F3_1C	N2_FIP_1C	N2_FIP_16C	N2_FIP_41T	N2_FIP_1C			B	N2_BIP_1T	N2_BIP_9C	N2_BIP_17T	N2_BIP_25T	N2_BIP_33T	N2_BIP_1T			B	N2_FIP_1C	N2_FIP_9C	N2_FIP_17C	N2_FIP_25C	N2_FIP_33C	N2_FIP_41T		B	N2_BIP_1T	N2_BIP_9C	N2_BIP_17T	N2_BIP_25T	N2_BIP_33T
C	N2_FIP_2C	N2_FIP_2C	N2_FIP_10C	N2_FIP_10C	N2_FIP_18T	N2_FIP_18T		C	N2_BIP_2T	N2_BIP_2T	N2_BIP_10C	N2_BIP_10C	N2_BIP_18C	N2_BIP_18C		C	N2_F3_3T	N2_FIP_2C	N2_FIP_17C	N2_FIP_42T	N2_FIP_16C			C	N2_BIP_2T	N2_BIP_10C	N2_BIP_18C	N2_BIP_26C	N2_BIP_34C	N2_BIP_31C			C	N2_FIP_2C	N2_FIP_10C	N2_FIP_18T	N2_FIP_26T	N2_FIP_34C	N2_FIP_42T		C	N2_BIP_2T	N2_BIP_10C	N2_BIP_18C	N2_BIP_26C	N2_BIP_34C
D	N2_FIP_3T	N2_FIP_3T	N2_FIP_11T	N2_FIP_11T	N2_FIP_19T	N2_FIP_19T		D	N2_BIP_3C	N2_BIP_3C	N2_BIP_11T	N2_BIP_11T	N2_BIP_19T	N2_BIP_19T		D		N2_FIP_3T	N2_FIP_18T	N2_FIP_0	N2_FIP_18T			D	N2_BIP_3C	N2_BIP_11T	N2_BIP_19T	N2_BIP_27C	N2_BIP_35T	N2_BIP_36C			D	N2_FIP_3T	N2_FIP_11T	N2_FIP_19T	N2_FIP_27C	N2_FIP_35T	N2_FIP_0		D	N2_BIP_3C	N2_BIP_11T	N2_BIP_19T	N2_BIP_27C	N2_BIP_35T
E	N2_FIP_4T	N2_FIP_4T	N2_FIP_12T	N2_FIP_12T	N2_FIP_20T	N2_FIP_20T		E	N2_BIP_4C	N2_BIP_4C	N2_BIP_12T	N2_BIP_12T	N2_BIP_20C	N2_BIP_20C		E		N2_FIP_7C	N2_FIP_21T					E	N2_BIP_4C	N2_BIP_12T	N2_BIP_20C	N2_BIP_28T	N2_BIP_36C				E	N2_FIP_4T	N2_FIP_12T	N2_FIP_20T	N2_FIP_28C	N2_FIP_36C			E	N2_BIP_4C	N2_BIP_12T	N2_BIP_20C	N2_BIP_28T	N2_BIP_36C
F	N2_FIP_5T	N2_FIP_5T	N2_FIP_13T	N2_FIP_13T	N2_FIP_21T	N2_FIP_21T		F	N2_BIP_5C	N2_BIP_5C	N2_BIP_13C	N2_BIP_13C	N2_BIP_21C	N2_BIP_21C		F		N2_FIP_8T	N2_FIP_23C					F	N2_BIP_5C	N2_BIP_13C	N2_BIP_21C	N2_BIP_29T	N2_BIP_37T				F	N2_FIP_5T	N2_FIP_13T	N2_FIP_21T	N2_FIP_29C	N2_FIP_37C			F	N2_BIP_5C	N2_BIP_13C	N2_BIP_21C	N2_BIP_29T	N2_BIP_37T
G	N2_FIP_6C	N2_FIP_6C	N2_FIP_14C	N2_FIP_14C	N2_FIP_22C	N2_FIP_22C		G	N2_BIP_6T	N2_BIP_6T	N2_BIP_14C	N2_BIP_14C	N2_BIP_22C	N2_BIP_22C		G		N2_FIP_11T	N2_FIP_26T					G	N2_BIP_6T	N2_BIP_14C	N2_BIP_22C	N2_BIP_30T	N2_BIP_38C				G	N2_FIP_6C	N2_FIP_14C	N2_FIP_22C	N2_FIP_30C	N2_FIP_38C			G	N2_BIP_6T	N2_BIP_14C	N2_BIP_22C	N2_BIP_30T	N2_BIP_38C
H	N2_FIP_7C	N2_FIP_7C	N2_FIP_15T	N2_FIP_15T	N2_FIP_23C	N2_FIP_23C		H	N2_BIP_7T	N2_BIP_7T	N2_BIP_15T	N2_BIP_15T	N2_BIP_23C	N2_BIP_23C		H		N2_FIP_13T	N2_FIP_28C					H	N2_BIP_7T	N2_BIP_15T	N2_BIP_23C	N2_BIP_31C	N2_BIP_39C				H	N2_FIP_7C	N2_FIP_15T	N2_FIP_23C	N2_FIP_31T	N2_FIP_39T			H	N2_BIP_7T	N2_BIP_15T	N2_BIP_23C	N2_BIP_31C	N2_BIP_39C
Plate 22	Instrument:	Touch 5						Plate 23	Instrument:	Touch 5
N2-FIP_2	1/2	3/4	5/6	7/8	9/10	11/12		N2-BIP_2	1/2	3/4	5/6	7/8	9/10	11/12
A	N2_FIP_24T	N2_FIP_24T	N2_FIP_32C	N2_FIP_32C	N2_FIP_40T	N2_FIP_40T		A	N2_BIP_24C	N2_BIP_24C	N2_BIP_32T	N2_BIP_32T	N2_BIP_0	N2_BIP_0
B	N2_FIP_25C	N2_FIP_25C	N2_FIP_33C	N2_FIP_33C	N2_FIP_41T	N2_FIP_41T		B	N2_BIP_25T	N2_BIP_25T	N2_BIP_33T	N2_BIP_33T
C	N2_FIP_26T	N2_FIP_26T	N2_FIP_34C	N2_FIP_34C	N2_FIP_42T	N2_FIP_42T		C	N2_BIP_26C	N2_BIP_26C	N2_BIP_34C	N2_BIP_34C
D	N2_FIP_27C	N2_FIP_27C	N2_FIP_35T	N2_FIP_35T	N2_FIP_0	N2_FIP_0		D	N2_BIP_27C	N2_BIP_27C	N2_BIP_35T	N2_BIP_35T
E	N2_FIP_28C	N2_FIP_28C	N2_FIP_36C	N2_FIP_36C				E	N2_BIP_28T	N2_BIP_28T	N2_BIP_36C	N2_BIP_36C
F	N2_FIP_29C	N2_FIP_29C	N2_FIP_37C	N2_FIP_37C				F	N2_BIP_29T	N2_BIP_29T	N2_BIP_37T	N2_BIP_37T
G	N2_FIP_30C	N2_FIP_30C	N2_FIP_38C	N2_FIP_38C				G	N2_BIP_30T	N2_BIP_30T	N2_BIP_38C	N2_BIP_38C
H	N2_FIP_31T	N2_FIP_31T	N2_FIP_39T	N2_FIP_39T				H	N2_BIP_31C	N2_BIP_31C	N2_BIP_39C	N2_BIP_39C
Plate 24	Instrument:	Touch 5						Plate 25	Instrument:	Touch 5						Plate 37	Instrument:	Touch 4						Plate 38	Instrument:	Touch 5							Plate 24	Instrument:	Touch 4
N2-LF	1/2	3/4	5/6	7/8	9/10	11/12		N2-LB	1/2	3/4	5/6	7/8	9/10	11/12		N2-LF_RPT	1/2	3/4	5/6	7/8	9/10	11/12		N2-LB_RPT	1/2	3/4	5/6	7/8	9/10	11/12			N2-LF-LB_200	1/2	3/4	5/6	7/8	9/10	11/12
A	N2_LF_0	N2_LF_0	N2_LF_8C	N2_LF_8C	N2_LF_16C	N2_LF_16C		A	N2_LB_0	N2_LB_0	N2_LB_8C	N2_LB_8C	N2_LB_16C	N2_LB_16C		A	N2_LF_0	N2_LF_0	N2_LF_8C	N2_LF_8C	N2_LF_16C	N2_LF_16C		A	N2_LB_0	N2_LB_0	N2_LB_8C	N2_LB_8C	N2_LB_16C	N2_LB_16C			A	N2_LF_0	N2_LF_8C	N2_LF_16C	N2_LB_0	N2_LB_8C	N2_LB_16C
B	N2_LF_1T	N2_LF_1T	N2_LF_9C	N2_LF_9C	N2_LF_17C	N2_LF_17C		B	N2_LB_1T	N2_LB_1T	N2_LB_9C	N2_LB_9C	N2_LB_17T	N2_LB_17T		B	N2_LF_1T	N2_LF_1T	N2_LF_9C	N2_LF_9C	N2_LF_17C	N2_LF_17C		B	N2_LB_1T	N2_LB_1T	N2_LB_9C	N2_LB_9C	N2_LB_17T	N2_LB_17T			B	N2_LF_1T	N2_LF_9C	N2_LF_17C	N2_LB_1T	N2_LB_9C	N2_LB_17T
C	N2_LF_2T	N2_LF_2T	N2_LF_10C	N2_LF_10C	N2_LF_18C	N2_LF_18C		C	N2_LB_2C	N2_LB_2C	N2_LB_10T	N2_LB_10T	N2_LB_18C	N2_LB_18C		C	N2_LF_2T	N2_LF_2T	N2_LF_10C	N2_LF_10C	N2_LF_18C	N2_LF_18C		C	N2_LB_2C	N2_LB_2C	N2_LB_10T	N2_LB_10T	N2_LB_18C	N2_LB_18C			C	N2_LF_2T	N2_LF_10C	N2_LF_18C	N2_LB_2C	N2_LB_10T	N2_LB_18C
D	N2_LF_3T	N2_LF_3T	N2_LF_11C	N2_LF_11C	N2_LF_19C	N2_LF_19C		D	N2_LB_3C	N2_LB_3C	N2_LB_11T	N2_LB_11T	N2_LB_19T	N2_LB_19T		D	N2_LF_3T	N2_LF_3T	N2_LF_11C	N2_LF_11C	N2_LF_19C	N2_LF_19C		D	N2_LB_3C	N2_LB_3C	N2_LB_11T	N2_LB_11T	N2_LB_19T	N2_LB_19T			D	N2_LF_3T	N2_LF_11C	N2_LF_19C	N2_LB_3C	N2_LB_11T	N2_LB_19T
E	N2_LF_4T	N2_LF_4T	N2_LF_12T	N2_LF_12T	N2_LF_20C	N2_LF_20C		E	N2_LB_4T	N2_LB_4T	N2_LB_12C	N2_LB_12C	N2_LB_20T	N2_LB_20T		E	N2_LF_4T	N2_LF_4T	N2_LF_12T	N2_LF_12T	N2_LF_20C	N2_LF_20C		E	N2_LB_4T	N2_LB_4T	N2_LB_12C	N2_LB_12C	N2_LB_20T	N2_LB_20T			E	N2_LF_4T	N2_LF_12T	N2_LF_20C	N2_LB_4T	N2_LB_12C	N2_LB_20T
F	N2_LF_5T	N2_LF_5T	N2_LF_13C	N2_LF_13C	N2_LF_21T	N2_LF_21T		F	N2_LB_5T	N2_LB_5T	N2_LB_13T	N2_LB_13T				F	N2_LF_5T	N2_LF_5T	N2_LF_13C	N2_LF_13C	N2_LF_21T	N2_LF_21T		F	N2_LB_5T	N2_LB_5T	N2_LB_13T	N2_LB_13T					F	N2_LF_5T	N2_LF_13C	N2_LF_21T	N2_LB_5T	N2_LB_13T	N2_LB_0
G	N2_LF_6T	N2_LF_6T	N2_LF_14T	N2_LF_14T				G	N2_LB_6T	N2_LB_6T	N2_LB_14T	N2_LB_14T				G	N2_LF_6T	N2_LF_6T	N2_LF_14T	N2_LF_14T				G	N2_LB_6T	N2_LB_6T	N2_LB_14T	N2_LB_14T					G	N2_LF_6T	N2_LF_14T	N2_LF_0	N2_LB_6T	N2_LB_14T
H	N2_LF_7C	N2_LF_7C	N2_LF_15T	N2_LF_15T				H	N2_LB_7T	N2_LB_7T	N2_LB_15C	N2_LB_15C				H	N2_LF_7C	N2_LF_7C	N2_LF_15T	N2_LF_15T				H	N2_LB_7T	N2_LB_7T	N2_LB_15C	N2_LB_15C					H	N2_LF_7C	N2_LF_15T		N2_LB_7T	N2_LB_15C

## Sheet: Cq Data
	Plate 1	Plate 2	Plate 3	Plate 4	Plate 5	Plate 6	Plate 7	Plate 8	Plate 9	Plate 10	Plate 11	Plate 12	Plate 13	Plate 14	Plate 15	Plate 16	Plate 17	Plate 18	Plate 19	Plate 20	Plate 21	Plate 22	Plate 23	Plate 24	Plate 25	Plate 26	Plate 27	Plate 28	Plate 29	Plate 30	Plate 31	Plate 32	Plate 33	Plate 34	Plate 35	Plate 36	Plate 37	Plate 38	Plate 39	Plate 40	Plate 41	Plate 42	Plate 43	Plate 44	Plate 45	Plate 46	Plate 47	Plate 48	Plate 49
Well	Cq	Cq	Cq	Cq	Cq	Cq	Cq	Cq	Cq	Cq	Cq	Cq	Cq	Cq	Cq	Cq	Cq	Cq	Cq	Cq	Cq	Cq	Cq	Cq	Cq	Cq	Cq	Cq	Cq	Cq	Cq	Cq	Cq	Cq	Cq	Cq	Cq	Cq	Cq	Cq	Cq	Cq	Cq	Cq	Cq	Cq	Cq	Cq	Cq
A01	34.745	34.2438	30.6931	32.8265	32.0414	31.6866	35.2665	38.0926	36.9916	33.2321	34.364	35.9037	38.3089	35.049	36.2475	32.1838	33.202	35.9671	34.336	41.4535	40.802	42.3437	42.7243	32.8872	39.8884	34.7061	44.1223	37.2891	51.8036	46.061	40.6098	50.2127	37.5347	51.8945	59.0841	37.5384	41.3146	46.9178		42.736	50.3033	51.0286	42.2655	47.4361	49.7639	42.2655	45.4295	46.3681	55.7568
A02	34.0963	33.5374	29.8554	32.9894	30.3507	32.1216	34.667	37.2274	37.0977	32.9888	34.1592	35.2412	38.1696	34.3026	35.6638	32.1104	33.4825	34.8268	34.4095	42.2127	41.0621	41.9191	42.9281	32.2328	39.076	33.6004	44.1171	49.2191		49.807	42.5516	46.8662	37.4229	53.3839	93.2386	36.6037	41.5429	48.3433		40.0583	51.6421	50.9712	42.1599	45.2083	45.4579	42.1599	49.9314	48.9479	62.7061
A03		46.0664	49.321		42.2528	42.3304	45.5736	51.6539	152.688	44.0426	48.4938	43.5256	50.4902	44.5692	45.7533	44.4553	42.1792	48.3826	44.1723	60.2111	54.7094	55.1592	57.5934	36.7232	43.6943	48.1925	39.971	40.5054	49.9069	48.1571	44.4217	44.7688	47.6228	50.3194	63.1319	48.7264	51.5068			39.8283	59.1077	46.4698	49.9902	43.8653	43.4309	49.9902	54.2911	51.0515	61.8664
A04	50.8602		44.0564	43.5123	40.7198	41.1045	42.5384	55.3621	50.2732	42.8027	43.1364	47.4333	48.6121	46.9566	47.1339	40.4894	41.4036	43.4123	44.7707	51.6544	54.4597	62.05	53.6442	35.7371	42.5339	49.113		39.6557	48.2862	58.9263	87.0197	47.9452	46.7966	52.6235	59.2942	47.015	57.9669	49.8905	50.4628	40.5306	49.7672	48.9144	50.881	43.7115	44.3035	50.881	56.5461	50.9744	54.5268
A05	38.598	34.0745	31.5279	33.8501	32.0662	34.6315	36.9723	38.4069	38.095	37.3382	34.2246	36.8273	40.1813	34.6213	42.9225	33.5768	34.0569	35.1123	38.6329	43.1671	43.6479	45.1156	41.9377	27.0469	42.3658	38.2222		43.9963	63.8967		47.158	51.9832	37.0247	68.2212	57.108	30.236	42.4814	50.1131	40.4599	45.5529	50.7647	51.4737	50.3032	46.3211	45.0985	50.3032	57.0827	51.9486	51.8808
A06	38.8738	33.7902	32.3381	35.7115	31.3234	33.9456	36.4762	36.9153	36.4886	36.9179	33.768	37.0156	39.9016	34.3503	42.1702	32.9536	33.5285	34.8098	38.2163	42.819	43.3957	44.2289	41.3442	26.6324	40.7435	38.2607		43.1747	54.7675	61.183	50.5948	52.7661	36.8173	67.4752	56.9566	29.5276	41.6147	51.2344	42.6264	92.3421	53.6162	50.9764	51.7576	45.877	47.5798	51.7576	49.6795	52.6505	58.8742
A07	71.1841	41.0035	49.5574	53.4288	47.3461	50.2052	82.5818	52.4033	51.8319	47.7472	45.85	45.5342	80.3096	45.4883	60.0603	43.7463	43.0612	48.8296	56.257	61.5148	55.3334	65.6888	55.7892	29.688	46.8839	56.3526	29.0448	39.606	50.1157	60.6068	41.7877	43.5169	47.5406	55.574	58.4811	36.8476	52.5175	46.9789	43.8413	41.1681	52.5794	53.5341	38.0998	50.8996	41.3818	38.0998	45.5752	45.9763	54.2602
A08	59.3948	41.7106	38.8859	42.6429	42.4752	55.113	47.6546	51.4793	52.1738	53.2617	42.1905	49.3202	54.1334	47.5504		45.2346	41.9252	43.9428	51.8352	61.0194	55.2112	54.1047	58.2549	29.1174	46.6548	55.3173	28.5482	38.4988	54.2915	54.6659	41.7479	48.9221	52.2873	58.6652	62.6925	37.6843	57.2114	49.2691	41.4965	40.4969	55.171	50.396	39.5262	48.3267	44.1579	39.5262	44.551	48.1508	50.0588
A09	39.2007	34.248	32.4459	38.8688	33.6056	33.7991	38.5608	76.401	40.1983	37.0693	34.1845	38.0872	38.5551	37.8388	40.2597	33.0794	34.9621	35.0063	38.0745	47.1966	43.0884	43.411	42.0584	28.0287	48.0102	39.1227	41.4351	43.0018	36.8097	36.5172	43.3704		37.2351	37.2224	69.634	30.4118	49.6487	45.2022	47.096	43.7262			39.4655	55.251	60.4177	39.4655	45.1054	46.9532	52.0238
A10	38.7561	33.3292	31.2674	38.1152	33.8259	32.959	37.7414		38.9483	35.7611	33.5966	37.8743	38.3047	37.5706	39.9536	33.0595	33.0843	34.7442	37.5383	46.146	42.869	42.4282	40.4583	27.1793	44.6632	39.5024	40.2834	45.1494	37.9257	37.9767	45.7576	54.4993	36.4735	37.6499	60.8095	29.9623	48.4719	50.196	40.249	44.6715			40.1376	75.4942	50.2243	40.1376	49.6295	50.7227	56.8817
A11	98.7978	45.4702	41.7986		47.3672	85.3513	50.8006	78.2793	53.097	54.703	47.0258	52.3537	56.579	49.7965	53.3679	44.6138	44.5618	46.4931		62.0197	56.5399		54.8481	29.8528	52.367		38.665	36.3152			54.7535	55.3582	55.707		46.1373	40.1418	64.5707	45.7364	42.0162	53.6373			41.1439	44.8815	52.4379	41.1439	45.9756	49.2228	55.8226
A12	84.9574	50.3068	45.2615	46.3583	62.0217	51.1338	47.6624	158.519	50.2197	50.055	44.8712	48.2769	52.412	48.1248	56.3933	45.2426	45.7269	48.5779	54.2543	59.1223	54.4547	74.4028	80.5369	30.108	51.8524	92.8023	29.0157				62.2878		51.2358		45.407	36.0424	62.4804	47.8389	45.4164	42.1345			40.2617	48.5729	55.0184	40.2617	45.5877	49.1914	57.6475
B01	34.9906	34.2207	32.9593	31.8664	32.8932	31.3378	35.6686	41.8624	37.0489	33.5845	34.3692	46.0572	34.4446	35.2662	35.6698	32.3786	34.8984	35.1557	34.7453	48.0915	42.5115	53.864	42.2221	33.7669	41.455	34.2308	44.1773	41.1296	52.9279	53.5885	41.4722	45.7429	37.1505	50.5584	74.5343	38.5076	42.3995	56.5618	113.059	43.5601	48.2588	48.976	51.7072	71.0396	44.6916	51.7072	46.8205	60.7984	64.1935
B02	33.9644	33.1879	31.8028	31.5226	32.0969	31.7408	34.6089	40.4199	36.4419	33.1371	33.9545	48.8344	34.4926	34.6123	35.3738	32.779	34.8016	34.8233	34.5602	47.3566	41.3438	51.6749	42.4918	33.2253	39.8131	33.5697	43.0373	38.6663	46.682	50.7642	43.9017	53.2919	36.5855	55.3794	63.3675	37.7936	41.9903	43.8907	61.7894	43.3113	46.2433	46.965	42.0563	79.619	46.1798	42.0563	47.5283	54.9948
B03	47.9145	48.0746			43.8296	40.0251	51.4252	56.0126	59.7584	44.2982	47.0905	66.1345	48.0223	44.3069	46.4343	41.8758	45.8705	49.9766	43.0855	60.1184	55.7807		56.8799	37.9232	45.2483	44.5692	44.5482	42.0027	48.6215	62.4565	42.8315	45.2095	50.1356	54.0922	60.8113	48.8402	59.1626		67.9014	38.7436	52.0169	51.4415	46.5507	44.1961	45.3175	46.5507	51.5799	52.2506	62.7404
B04	44.2179	44.4218	42.8159	39.6543	53.2251	37.4717	47.1639	54.1055	48.8772	43.1328	44.565		45.2022	45.0442	45.3497	42.776	46.4848	44.5281	46.5365	57.4591	54.7514		57.7834	38.2997	45.2093	45.9447	38.1314	40.1517	64.7584	49.1732	60.9738	45.93	48.082	55.9966	125.34	46.6076	56.0184	120.549	67.4526	44.8514	55.8197	53.792	46.5548	46.9196	41.7108	46.5548	57.4386	52.2811	56.4952
B05	38.7416	33.7619	31.3566	33.9706	30.5974	9.78411	36.9678	42.5831	37.5948	36.44	34.1963	37.3881	37.8698	33.9695	39.2379	33.354	33.6152	34.947	38.1019	44.8086	44.3063	43.1539	42.6042	26.544	41.7695	39.3651	48.8154	37.1491	55.2162	46.139	48.2764	51.6334	36.8293	54.4971	56.9301	29.4008	42.318	47.9974	99.888	41.6586	49.3519	53.1157	52.3515	44.6522	43.4402	52.3515	55.09	51.3721	54.5356
B06	40.3183	33.5426	30.8842	34.547	30.3871	7.46426	36.7545	41.2595	36.4742	36.4162	33.7098	36.8796	37.3358	33.3436	38.9795	32.8738	33.1068	34.4825	37.2577	45.06	42.9488	42.6003	41.4582	26.1084	40.6572	39.805	41.6696	42.7807	54.0314	53.7794	48.003	48.9161	36.5549	50.4067	58.1572	28.6503	40.7089	72.5378		45.371	53.7508	51.0695	51.3402	46.3195	45.4989	51.3402	58.6116	50.7598	52.784
B07			44.0774	53.3506	46.278	8.6089	155.507	56.9789	49.2176	71.6047	43.9464	51.7324	50.7014	52.5135	50.4759	40.3928	41.5408	42.3371	131.484	52.8731	53.598	64.4812	58.4582	28.612	45.9057		64.7184	41.2065	47.1301	51.889	41.4804	45.2704	49.5082	53.323	82.6526	41.4072	53.5621	45.5274	39.6641	37.5552	51.2154	48.4302	39.1931	41.9405	43.3847	39.1931	46.1617	49.0562	60.4914
B08	51.0428			46.6548	38.4374	120.745	49.827	60.2109	51.3181	46.0115	42.9809	47.3307	50.4621	43.4352	52.1889	41.3945	40.5944	45.4221	53.9129	52.3819	53.2962	55.5941	54.7955	29.065	45.5423	79.2874	66.3213	37.7122	51.0331	50.4086	42.8461	42.6232	48.79	155.976	68.6177	36.385	51.4159	40.2768	44.503	41.6342	57.6099	48.2063	41.8402	43.6223	46.0768	41.8402	46.9169	50.0044	67.1899
B09	38.7222	34.0763	31.018	34.064	31.5135	33.3798	38.5405	77.0806	38.0806	36.5555	33.7345	36.9372	35.5233	36.3499	39.8233	33.5177	33.5223	35.032	37.8117	45.9679	45.1305	41.7496		24.5721	48.6012	38.5281		1.85106	43.01	43.9912	78.7469	51.7988	37.0084	44.8374	77.6297	27.0003	49.7844	46.1732	47.4184	67.3297			40.0346	48.1088	50.9738	40.0346	44.7159	48.5473	52.7327
B10	38.0691	33.2946	31.1792	36.5812	32.3177	33.0473	37.1509		37.1797	36.014	33.1674	36.721	36.1092	35.6041	40.0136	32.8541	32.449	34.5597	37.2554	44.796	43.8322	41.2163		23.7867	46.7069	39.8535	106.556	4.19833	44.0562	45.0378	65.6026		35.6646	43.2868	135.632	26.6495	47.721	47.4955	44.0234	82.4478			41.101	48.3624	54.7934	41.101	47.6706	49.6768	60.1689
B11	150.255	50.5034	47.6597	85.9032	47.2801	43.8648	49.2791	78.7543	52.1061	64.2134	45.6225	50.0517	51.3358	44.9135	52.4039	45.235	44.3321	49.7454	87.9053	61.5217	63.4046	49.5539		26.9364	52.7973	55.9428	3.21069	44.1396			45.8383	53.0319	49.0866		54.3759	35.3956	62.4533	41.0288	41.0336	46.1211			40.1586	46.3662	67.2659	40.1586	47.0275	49.8013
B12	149.237	49.9831	49.8001		47.9772		49.4881	106.861	117.992	48.7168	46.0562	48.7019	46.9197	50.5955		44.2123	41.8269	44.9538	49.0061	54.9113	58.1247	62.7363		26.7052	50.5258		69.1434	40.2191			52.2319		46.7501		50.3712	34.2008	57.61	51.5323	45.3929	47.3893			42.2403	54.3701	55.2607	42.2403	49.014	51.6028
C01	35.3509	34.0579	32.8012	31.4389	40.3284	31.8124	34.6222	39.0155	35.9598	33.4746	34.1345	35.9305	32.2486	33.6314	35.9873	32.4607	33.815	35.1966	36.2753	43.8383	43.4617	45.8579	44.8944	34.1059	39.7052	35.4677	42.3759		97.7506	46.5767	42.6185	45.5276	36.9891	49.5179	82.9214	38.6364	41.5307	47.0225	47.0787		61.319	46.5745	43.9475	43.4931	47.2536	43.9475	48.4359	47.7721	55.3599
C02	34.9536	33.3481	31.8477	31.5015	37.8572	31.6073	34.2372	37.953	36.0227	33.5352	33.6445	35.4579	31.9045	33.1694	35.4565	33.0671	32.7123	34.1269	36.049	43.6017	42.6041	46.9872	44.534	33.6191	38.8182	34.5659	43.1041		44.2682	50.314	44.9602	47.9181	36.4866	92.4603	79.0168	37.6958	40.835	49.86	45.1417	65.6046	47.0281	52.0087	42.7523	42.552	45.5085	42.7523	48.0308	53.3698	71.2269
C03	47.924	45.3067	44.9328	47.0264		42.0937	52.2776	51.1232	56.6621	43.908	43.8802	45.1142	42.5672	42.2117	47.7733	45.0106	43.6911	43.0693	44.842	52.1192	54.0534	57.7235	57.4063	38.9324	43.6427	46.5206	101.658	35.5742	49.9446		45.9827	44.8645	55.4911	51.0903	63.6112	49.3372	53.3719	128.715	42.0458	40.671	53.8326	47.1187	45.7124	44.7004	42.1748	45.7124	50.6601	48.6203	51.6042
C04	142.796	47.3389	41.9093	42.2438	69.9281	46.3892	44.5197	48.5351	47.5412	45.0698	43.9942	49.273	42.4641	44.2061	41.326	42.602	42.3622	44.0276	45.0505	50.5211	59.2009	56.5895	55.4323	39.0031	44.6521	48.7538		40.2696	49.0245	53.2462	54.4378	50.8256	47.3463	54.4922	100.181	50.0585	50.5118		49.9342	38.7094	53.2494	49.5105	49.5427	44.0969	44.5271	49.5427	50.5011	51.051	58.9277
C05	40.5883	33.7928	31.1547	35.2656	30.9161	33.159	36.6402	41.3298	39.5053	37.1187	33.9535	36.4859	36.8817	33.6178	39.1991	33.3038	32.8535	34.8185	37.6484	45.0609	44.068	40.4472	44.9614	25.5413	40.1332	41.4753	44.0299	38.6695	57.7013	66.4837	92.6002	46.3726	36.8372	50.1962	63.0236	28.3213	41.7056		48.5993	41.178	57.5774	54.155	46.1191	43.0663	45.116	46.1191	53.6517	50.3485	57.0648
C06	37.7	33.4341	31.2156	34.2458	31.1688	32.521	35.8257	40.4987	37.9569	37.243	33.6627	36.3999	36.4181	33.1526	39.3293	32.7533	32.5833	34.5722	37.4492	44.6232	42.6691	41.1375	46.0288	25.5415	39.7168	38.3431	49.2172	39.8488	54.1986	60.2021	49.339	45.6073	36.625	54.9336	51.608	27.7588	41.1136	91.3207	38.8678	40.5966	57.7415	49.7699	51.0265	45.554	43.9403	51.0265	54.885	52.2148	50.0844
C07		45.8764	45.3447	59.3364	43.6357	47.1433	47.4827	58.5214	50.0445	49.3736	44.8933	46.7598	61.1355	45.2741		41.232	42.7632	46.5196	80.3885	58.9688	53.6416	53.0695	54.8323	28.6006	44.8816	111.141	55.0259	34.817	45.6454			46.2468	52.6601	48.0566		36.3689	53.6729	41.7379	46.8847	37.827	51.661	48.0469	39.0233	41.3513	43.8995	39.0233	44.5705	49.3357	57.9118
C08	50.2057	64.1211	56.9591		36.15	56.3108	48.7275	54.9278	48.8744	46.2363	43.1012	46.5865	49.3095	44.0142	50.7151	41.9373	40.9985	44.5503	51.3684	59.5155	55.8494	52.0573		27.6966	43.4237	52.9526	54.7568	36.2099	49.847	53.3737		58.6716	54.5684	48.6465	95.2678	37.3346	52.6613	45.4052	45.0698	42.2519	52.5034	50.3642	37.9242	40.4619	42.1032	37.9242	45.2176	48.9419	53.6308
C09	39.6956	34.0241	31.8236	36.2521	31.7636	33.3679	44.2095	78.8729	42.3024	37.0039	34.1218	37.0286	40.1737	35.3761	40.1084	32.7465	34.5875	35.1098	38.717	47.5552	41.5512	42.1307		24.1992	42.1428	38.5909	9.17039	42.1574	44.6037	43.081	48.2896		36.9076	41.0844	140.692	26.6064	43.6889	41.7669	38.4843	49.6944			38.9955	46.5421	56.8975	38.9955	44.7989	51.3665	61.0059
C10	38.7182	33.2248	31.3396	33.4967	30.6515	33.4107	42.4556	100.262	40.5563	36.2495	33.5555	35.9965	42.104	33.6856	40.0962	32.5812	33.6382	34.1435	37.8136	46.8926	40.5726	41.7651		23.6327	40.6766	39.7491	6.35277	40.8951	45.4909	44.0446	45.023	72.9465	36.08	41.0906	141.919	26.242	42.1614	50.0337	37.14	42.5879			40.2073	50.2867	55.9188	40.2073	46.7361	48.1982	56.3066
C11		50.603	38.2325	42.0607	45.3455		53.7177	79.2739	55.7499	65.8799	45.6399	48.524	56.7854	44.5184	55.5345	44.8838	46.0967	46.424	51.2979	75.3559	58.5766	51.8672		26.0291	45.8982	131.096		50.2895			52.8064	56.4863	49.0729		49.3059	35.4486	56.5515	42.3806	37.1067	44.8456			40.9728	48.3015	47.9823	40.9728	44.0718	47.8635
C12	159.38	118.495	45.1258	78.5631	43.5618	55.3144	53.1068		56.4793	46.5978	47.3728	47.4373	90.4323	42.6889	53.6593	46.0995	43.7463	44.0001	46.8432	61.3308	55.9987	57.097		26.7783	45.1243	46.0482	58.92	45.6383			48.3564	56.1573	48.3849		51.6383	34.6759	57.1242	52.1085	38.536	41.4912			39.598	60.562	60.553	39.598	50.183	50.0459
D01	37.949	34.257	34.3167	32.8014	32.6314	33.4101	35.3082	39.7376	36.6336	34.7761	34.5255	37.0603	34.4692	35.3383	37.1376	32.8161	34.9575	35.7474	38.215	44.2575	43.2763	44.0846	46.2895	34.3165	41.2549	37.7004	63.3144	39.3118	54.5262	46.9675	41.9006	54.201	37.3153		65.5907	39.1318	42.0272	52.5438		41.812	50.5239	46.1094	44.5288	47.0745	45.55	44.5288	53.277	58.1129	55.2692
D02	36.2591	33.1125	33.8352	32.9425	32.4361	32.5201	34.3311	39.3392	35.9283	33.9724	33.6712	35.8718	33.8967	35.0939	36.7365	33.1941	33.61	34.7828	37.3442	44.2942	42.55	42.9031	44.9932	33.7375	39.6839	36.5354	47.2183	40.9152	47.7329	52.0394	44.1284	47.8408	36.6445		60.1328	38.3505	41.3231	48.9032	52.3904	51.1883	51.7287	57.7188	45.0443	44.8802	46.0639	45.0443	50.5318	54.09	54.809
D03	47.0554	44.3315	60.0343	45.5139	48.3149	41.9189	44.5785	56.928	51.6469	48.5764	44.644	48.5139	48.1028	52.2802		42.3004	41.4835	54.1499	51.2874	54.5857	50.9708	57.5661	55.8136	38.5002	43.8622		39.6184	36.316	50.1761	53.3644	46.38	44.6299	53.1424	142.38	72.1197	50.8841	56.8347	54.3325		38.9101	53.5108	51.6469	48.8523	43.7702	41.9199	48.8523	49.7752	49.459	53.7565
D04	71.5667	44.3719	47.5441	42.2686	75.5767	45.2814	43.5183	57.547	54.1721	46.8143	45.5625	52.778	46.0833	44.5168	48.1185	40.1269	42.3321	43.3096	67.468	62.5735	52.9258	57.0194	69.4202	38.0556	44.7847	52.8065	45.2359	39.7523	79.2697	128.738	70.6718	45.35	51.3895	84.0196	78.811	48.8284	55.4376	54.5647		39.896	50.5876	54.3399	52.4672	46.3459	40.6912	52.4672	54.5699	4.31267	50.9577
D05	39.1793	33.7215	31.296	35.5935	30.8404	31.2594	36.5333	41.0203	41.1296	36.9829	34.0371	36.0487	38.0447	33.3048	38.9847	33.6131	33.0365	35.1541	37.7971	40.9	41.7629	41.2075	42.6472	26.4651	50.1097	39.6039	50.3605	38.7404	48.56	56.1709	46.8884	46.7877	37.2754	51.7153	65.5574	29.0047	48.3835	44.3213	38.8511	47.2866	52.8261	53.8334	45.0368	43.2278	42.2421	45.0368	54.3025	49.9045	54.9568
D06	39.6669	33.329	30.943	36.4342	31.4179	30.4658	36.1941	40.2435	40.2937	35.9911	33.3701	35.1278	37.9115	32.8128	39.8358	32.5337	32.1056	34.2871	37.5409	42.5794	42.2167	40.1897	42.9417	25.6788	46.4487	41.0477	42.3508	39.7302	51.2018	54.1342	49.6136	48.695	36.6483	53.1296	60.0469	28.4525	47.3721	46.9709	41.6723	43.0239	53.8276	51.4713	47.8457	43.7707	42.0395	47.8457	52.9216	51.0851	63.0832
D07	81.664	47.0431	43.0589	54.0656	51.6422	46.7321	48.7651		51.0465	47.4449	45.8251	47.8132	53.8412	45.2535	67.33	43.6216	41.6287	45.4727	46.2914	50.5377	56.597	53.9354	62.0915	29.0994	52.4823	46.8891	48.7169	42.4521	62.2998	69.5187	35.1274	58.2089	46.7981	48.8759	68.6392	37.0497	60.5674	45.3288	41.9831	39.6006	70.2138	56.3422	39.3659	45.0816	44.5777	39.3659	45.2776	1.90076	54.6172
D08	91.1297	48.1114			42.4831	46.0922	45.7623	57.2703	65.4911	49.2249	46.2922	44.4434	48.6563	43.214	58.4507	41.0942	42.6451	44.1245	44.4412	48.2364	53.9037	54.4778		29.0688	49.7374	49.0722	51.3178	47.4433	69.5002	63.8929	35.3911	49.6813	47.5306	50.6873	71.7974	37.6899	61.2355	43.982	39.5166	43.0832	64.1273	61.2234	38.2583	42.1729	47.0356	38.2583	49.9876	52.4975	58.0613
D09		34.0615	31.3455	36.5555	32.6721	59.0987	37.3836	77.1987	41.2069	36.4689	34.0905	36.4089	35.1972	34.3189	39.0764	32.0004	35.8799	35.0702	38.3367	44.1241	43.4928	41.3431		24.1665	42.8495	49.2623	14.4548	36.9728	44.2879	42.9508	49.0913	56.8126	37.0633	41.3479	65.8357	27.0567	44.2836	43.8021	43.9597	38.4794			39.4358	48.5115	62.7639	39.4358	45.6777	49.2907	61.1256
D10		33.1465	30.9325	35.6806	32.4492	10.9865	36.0554		40.4311	35.8354	33.499	35.7369	34.8812	33.9016	37.9862	31.5614	35.0631	33.9673	37.2866	43.5683	40.5613	41.4738		23.3728	40.7587	47.2479	12.1858	35.6738	45.8978	42.8507	45.8939	57.6994	36.2126	40.4267	83.0973	25.9849	42.5842	42.4824	40.1577	41.5108			41.0353	51.8569	49.7075	41.0353	47.1897	48.627	60.2647
D11		47.4772		79.1687	43.6763	11.2168	46.6142	81.1055	55.311	51.4485	42.0338	48.3974	47.8688	50.2364		41.6634	46.5083	46.3824	44.4521	54.3981	52.429	56.357		27.009	45.6286	110.25	3.30055	5.14622				51.8895	46.2334		48.5718	33.6393	56.797	47.8706	41.2608	20.6328			40.9577	41.2296	54.7278	40.9577	45.0442	50.6827
D12			42.4026		129.894	9.60128	46.3925	103.721	53.2765	54.1363	48.1725	47.2963	46.5937	45.4128	49.3448	40.9953	44.4885	42.7211	49.4952	52.7496	51.5147	54.3181		26.3491	38.773		56.6059	6.3528			64.3782		48.0148		49.3973	32.6361	57.3421	45.4075	41.5129	75.4757			41.6761	45.3974	46.2561	41.6761	47.9073	48.4803
E01	36.5086	33.9912	31.5201	32.5953	31.2407	32.4701	34.576	47.3705	36.6836	35.6801	34.0911	36.4417	35.0907	33.7124	37.511	32.556	33.3411	35.4395	38.1037	43.1672	42.6142	40.968	43.0597	34.5155	40.6685	37.8283		35.2914	53.5743	56.3166	44.9872	45.6762	36.9348		54.0879	38.9745	41.3143	41.905	48.0087	41.093	49.6316	48.8317	45.7421	44.8935	44.1871	45.7421	50.3259	51.6895	55.5775
E02	36.2453	33.103	31.1193	32.1393	31.0689	31.4784	34.0862	47.4536	35.8691	36.1678	33.7077	35.9914	35.253	33.5244	37.9066	33.0593	32.7025	34.906	37.4182	42.5202	41.7833	40.2524	41.9207	34.0048	39.7773	36.5575	48.9623	40.0051	48.8125	47.3156	53.3726	50.612	36.1758		55.2238	38.6689	40.6709	52.8658		41.2564	50.4337	50.5034	45.901	43.8589	44.4735	45.901	55.6574	51.4156	56.2138
E03	54.4898	45.0253	47.7666	66.6404	41.172	39.1983	45.7149	73.2048	56.4668	40.6202	42.38	46.6899	42.8933	48.0823		43.1978	41.803	42.8131	54.2955	56.1977	49.7977	55.6993	51.5808	38.3016	44.1332	58.3774	40.2418	34.685	69.2059	57.1159	52.2715	48.7303	49.5408	57.0855	69.7919	49.8607	53.3887	49.2924	69.54	40.8486	52.8627	46.7865	48.9212	41.9764	43.3488	48.9212	55.2201	47.9205	50.3332
E04	47.5665	45.4036	43.5793	43.7818	39.6695	40.6357	46.0235	64.1629	62.0927	46.4163	43.7268	46.5755	47.8992	42.6566		41.3802	41.4289	43.7207	49.875	53.5496	57.6268	51.704	54.0192	38.0457	41.6716	66.1678	42.1456	39.7913	53.0826	46.7382	73.9688	48.1349	46.9004	50.4918		48.9967	52.0989	60.4037		38.0881	49.923	47.2383	54.4189	46.7195	46.2035	54.4189	50.1652	52.9186	52.9859
E05	39.3722	33.6919	30.7226	34.6498	30.8582	30.702	37.1751	46.951	39.0682	36.9197	33.7604	35.9416	38.8697	33.9013	41.3918	33.3731	33.1467	34.8733	38.1983	44.5735	43.2317	40.1447	46.3632	33.4085	39.5195	39.9173	40.4759	46.036	52.901	55.5168	44.3329	46.326	36.974	47.3172	63.2858	37.4294	41.9313		39.5183	39.2323	56.306	50.6263	49.3018	40.3583	42.3776	49.3018	51.1775	45.6323	52.5657
E06	38.9079	32.7872	29.689	33.1143	30.2876	30.2533	36.7902	47.0738	38.4294	36.4196	33.4475	36.61	37.9923	33.8914	40.3543	32.9545	32.3986	34.3731	37.4981	44.5951	43.1722	40.3567	44.4494	32.9005	39.3802	43.0159	40.1072	38.6128	47.9933	57.5949	45.3418	42.1126	36.2063	51.8144	61.8342	36.9294	41.3542		39.1546	46.4476	51.1947	56.92	45.9094	43.6805	48.4624	45.9094	58.0979	45.2084	48.6269
E07	55.7726	43.5117	42.7438		39.0692	42.8339	49.4057	60.4685	52.8785	52.7936	44.5997	49.7588	96.4667	45.5667	64.0429	40.8035	46.429	45.1303	52.6373	57.2175	56.0647	53.8335	61.745	37.2238	43.8362	104.337	58.8505	34.1809	55.8153	46.6946	48.5888	61.648	51.2936		66.4343	47.7995	57.8077	47.8313	43.0254	41.3694	56.3724	42.7125	38.1855	40.2066	45.5486	38.1855	45.0081	46.4643	71.144
E08	51.0156	47.249	38.0288		37.4235	36.2085	46.017	58.0846	52.0315	46.7564	44.5116	47.2437	51.431	47.787	57.7946	42.9103	42.6229	42.5072	65.9867	57.016	52.2611	52.044	63.2879	36.5416	43.1339		63.6923	36.2144	54.2901	48.4163	49.1035	53.874	49.6592		83.969	46.1679	57.4321	45.4345	42.9727	39.1263	59.8777	50.022	40.3547	44.7464	59.6994	40.3547	46.284	49.4633	61.0167
E09		33.5614	30.9648	39.8445	31.0981	34.1363	37.2644	77.9139	42.0899	36.4168	33.7763	34.0906	107.243	35.3596	35.5933	42.2741	32.1813	34.8231	38.4519	42.0793	112.633	43.4811		24.0404	45.0959		87.3049	40.0129	44.4859	47.9609			36.827		87.722	26.8754	48.3291	41.214	42.8461	38.6996			39.7511	53.3133	52.7673	39.7511	46.3846	49.3128	51.6766
E10		33.0479	30.5005	37.356	32.469	32.7182	36.4191	94.6624	40.8881	36.2825	33.3089	34.1473	101.321	34.9738	35.6921	42.16	32.5763	34.0636	37.3904	40.1422	105.043	41.9125		23.7146	43.5938			41.0914	45.8058	51.6722	135.345		35.9846			26.3302	44.4488	43.2604	40.0686	42.9601			39.2626	52.7693	50.364	39.2626	46.4147	48.3233	57.3898
E11		54.1282	57.7054	48.2343	41.0681	60.6105	54.0932	81.1874	59.0521	59.3683	44.7332	48.8337		48.4643	65.1662	50.8827	42.6061	43.197	49.367	54.0208		54.8594		26.4676	50.0428		151.9				48.0882	45.9107	52.0044			34.4517	59.9973	42.0369	48.6161	41.8402			42.18		46.8229	42.18	44.9035	150.386
E12		46.723	42.2577		43.8021	49.2058	52.0673		58.1434	66.463	44.3545	45.887		43.0866	53.1782	54.879	42.7921	47.7497	78.1923	58.8753		65.9187		26.9525	49.9279		59.8529				55.233		47.8286			34.3858	55.6172	48.3581	52.5154	52.6929			39.4256		44.8698	39.4256	44.984
F01	39.8577	33.5687	31.4309	34.6235	31.0084	32.059	34.4192	45.1765	36.3686	35.4238	34.2607	34.5661	44.3424	33.6754	37.5303	32.6554	33.2901	35.1487	37.6644	42.9933	41.0309	43.1604	43.1566	34.5601	42.3301	41.8784	52.5158	44.3611	51.9698	54.9058	45.6692	49.1543	36.8902		61.5855	39.2887	42.9487	61.5187		38.51	50.5622	45.5102	46.9619	44.7907	45.2065	46.9619	54.3176	48.071	54.0674
F02	39.9104	33.3801	30.3611	34.3653	30.1481	32.0162	33.8954	44.5646	35.8041	35.0974	33.6777	34.4203	43.653	33.5153	37.6726	33.0326	32.8908	34.736	37.1615	42.5547	40.2535	41.8361	41.6504	34.0925	40.3554	39.3818		39.398	52.1475	50.176	47.1092	47.4181	36.3318		89.8623	38.951	42.0992	97.4806	65.2498	42.3655	49.0159	47.0807	47.3238	43.7864	48.3466	47.3238	54.0435	50.3688	60.9114
F03	44.3547	40.0268	43.7111	42.1136	38.0215	40.751	45.2676	116.57	44.8568	48.5744	45.7841	47.9412	55.2095	42.8523	46.8523	42.3151	42.833	44.8997	54.1373	53.591	51.7104	58.3462	51.9355	38.3685	43.9899	148.134	110.801	43.5669	51.949	54.1312	45.6523	43.037	51.7828	48.1592	53.2027	52.6965	52.4672	41.5904		40.448	52.1605	52.2621	49.3784	44.3139	41.5168	49.3784	49.6615	48.8078	48.9853
F04	49.8675	45.681	41.7019	50.8156	41.5792	43.1944	50.7493	61.1939	116.16	48.0771	45.2704	43.6301	54.3433	42.7601		41.8876	44.4599	47.4091	48.1677	53.6846	56.3646	93.506	55.8354	38.0467	44.4464		40.1727	36.7024	48.163	57.6972	44.4384	45.9132	47.2639	50.4739	58.8199	49.1001	51.8729	100.402	43.6436	37.2297	54.177	54.9619	48.4881	43.0005	43.1274	48.4881	54.8202	53.0459	54.3189
F05	39.1774	33.3555	30.7305	34.5834	31.0454	32.58	37.2185		42.5431	36.5852	33.6884	36.2047	38.0371	33.3176	39.4244	33.3274	32.7853	34.767	38.7307	43.7482	45.1271	41.6411	41.467	34.3242	45.6511	38.961		43.7521	55.7193	57.1349	49.5447	45.8742	36.5553	51.4209	58.8173	38.7459	46.6119		39.9157	38.7891	49.7015	51.9841	49.899	42.4439	43.0001	49.899	54.5303	45.4959	54.6251
F06	37.2409	33.0347	30.6066	33.844	32.267	32.221	35.9894		41.4165	36.1007	33.4887	35.8562	37.5068	33.9942	38.4742	32.6095	32.4745	33.8165	37.4856	42.7997	44.8779	41.0525	41.1921	33.4618	44.9684	38.749	39.1966	49.0728	50.3245	53.763	45.0907	43.0125	36.2853	55.4471	62.3249	37.8613	45.9338		44.8117	43.7499	54.3957	46.5907	50.3274	39.6966	42.449	50.3274	62.8101	50.4329	54.8723
F07		52.7134	40.1259		37.5996	46.5702	50.3205			50.1094	44.9009	47.0596	54.5376	41.6562	48.5431	43.4142	43.1892	44.9264	48.7122	62.0623	73.6607	55.7229	63.5502	37.8945	49.9733	44.8177		38.4687	105.778		45.3504	51.3857	49.0287		73.3203	50.4408	60.0301	43.6052	46.2139	39.1496	56.0071	90.8599	38.3184	51.9526	47.7941	38.3184	43.4671	46.0864	59.5735
F08	51.9873	47.3491	51.6124		39.3545	40.0572	51.223		56.7213	51.133	42.4069	50.7632	70.2598	45.2828	87.3889	45.3479	41.3511	43.2795	50.798	53.8671	55.6829	57.375	55.1237	38.0613	47.5737			40.9916	150.56		46.1792	63.0785	52.3097		61.6655	49.8229	59.0554	44.509	43.9172	39.9634	52.4106	98.4997	39.2458	58.8109	52.0139	39.2458	45.5508	44.0623	59.5289
F09		34.2951	32.5262	38.1602	34.309	67.1718	38.8622	76.7197	40.4038	36.5434	33.456	33.4246	105.754	33.5758	35.4182	42.1228	110.156	35.1389	38.1145	42.8998	94.8507	41.4368		29.8276				38.24	44.4576	81.4438	49.0632	64.0474	36.9881		57.3005	33.0756	142.544	43.4059	39.3283	36.5806			39.14	42.8072	68.1885	39.14	45.8156	50.2297	51.2362
F10		33.2221	32.2682	35.0895	31.5312	65.274	37.9663		39.3947	35.7667	33.249	33.1078	111.694	32.5283	34.263	42.0152	107.31	34.1119	36.6421	40.9747	106.615	41.4399		29.511				39.7726	47.5997	79.7559	47.1136	58.2178	35.4737		54.1659	32.3508	155.192	43.1426	42.499	40.9588			41.3255	44.66	49.9575	41.3255	47.4098	49.3749	52.2429
F11		148.975	50.5587	79.3473	41.1679	83.2991	51.1909		47.2707	45.909	46.4079	44.4475	141.124	42.4427	44.9811	55.0469	134.802	45.4296	49.1416	55.0493		55.4946		32.9592				5.4652			48.073	44.1826	45.0499			41.8183		46.7038	41.8669	75.2674			38.7735		44.5332	38.7735	45.5115
F12		46.748	56.6593		43.9063	84.6647	47.2995			55.575	41.5107	44.1272		43.0344	45.1313	53.9252	139.467	46.5788	49.2252	119.378		56.5157		32.7736				82.6735			48.2911	46.6834	47.3851			42.2732		50.3725	49.7256	108.296			39.8825		42.7431	39.8825	48.1628	130.152
G01	40.0252	34.1287	31.0954	34.0313	30.3033	30.8257	34.804		35.9222	35.8323	33.7605	35.7367	36.2424	34.6236	37.3989	32.6198	32.8571	34.6767	37.7167	44.5762	41.0566	41.1713	40.3855	24.3159	42.3378	38.2209	45.3084	37.3918	53.0762	53.0213	51.4005	46.6867	36.5588		54.6319	27.4982	42.9184	52.3773	55.527	37.2511	46.7537	48.6908	52.3435	45.9359	46.2845	52.3435	51.585	50.1037	49.3192
G02	39.4259	33.3352	30.7992	34.5776	29.762	30.629	34.1943		35.2464	35.5178	33.5211	35.2737	35.3946	34.1823	37.0579	32.9217	32.4002	34.3301	37.0025	43.7463	40.318	39.8617	41.0339	24.0213	40.6601	39.1848	47.5824	35.3171	53.0722	54.4003	45.0478	43.6914	36.6644		56.6896	27.1545	42.2893	76.3734	63.7986	39.0251	52.6147	47.4189	43.6678	5.28391	45.2102	43.6678	54.2603		52.3427
G03	106.34		44.3064		42.7811	53.3421	47.6986		48.7644	47.3524	42.6441	45.531	47.6932	48.3892	133.661	42.0312	41.83	49.5574	46.5504	56.7954	51.6657	57.2392	54.3712	27.2735	45.296	92.5118	41.3235	45.7391	55.2242	51.2533	47.0792	48.4087	49.3469	49.498	80.0758	34.024	56.536	71.4085		40.8774	52.0939		55.336	44.4222	44.5546	55.336	49.5603		51.2577
G04	54.4346	51.4503	42.3818	48.6863	40.0845	35.6698	46.7366		47.6395	44.48	47.9297	46.9076	45.3431	45.4998	89.1963	43.6189	42.1517	45.8264	104.571	61.1217	50.4356	49.3907	49.7988	26.9891	45.1976	55.2344		36.8069	156.71	56.0888	48.7081	45.5121	46.146	49.2892	55.7944	36.9448	54.6097		38.3782	40.5806	60.8227	49.4491	51.3574	44.0107	47.6558	51.3574	51.2973		54.4561
G05	38.7568	33.6022	29.7852	35.3629	30.9469	33.1679	40.4663		39.2588	36.4915	33.6411	36.9152	37.6348	33.25	36.1967	33.0723	34.0484	34.9819	37.8977	46.6565	42.6128	42.4661	41.7323	34.4222	45.6148	39.009	105.187	37.7641	55.0377	59.8155	46.5226	43.2717	36.9344	58.1549	61.991	38.6958	47.2111		40.7694	40.1173	56.0081	54.5805	48.574	40.0576	43.625	48.574	45.4054	51.7338	58.1367
G06	38.1981	33.2206	30.2177	34.7123	32.1737	33.1814	40.1559		38.693	36.0104	33.3873	36.9122	38.6447	32.7778	35.7886	32.8312	33.7249	34.1282	37.5069	46.3231	42.3139	42.3153	42.1384	34.1817	45.1331	40.0756	37.0407	39.6296	59.5019	65.3231	48.8701	48.6353	36.1856	50.2371	60.8589	38.1835	46.4712		42.6376	47.6074	61.6219	59.1314	47.8796	42.355	41.0463	47.8796	47.0106	59.7088	67.5372
G07	61.7811		39.1948		47.6587	56.086	51.8894		49.8023	45.9419	44.0422	48.3533	48.3833	42.8841	48.2225	40.9104	44.1822	45.3188	45.9593	57.6088	53.1877	51.8017	49.2171	37.9916	49.5944			37.6495	130.816		40.0678	66.7384	49.4314		71.4965	52.1539	60.238	42.3254	46.1838	40.6503			39.6691	46.6528	44.6513	39.6691	45.5895	44.2146	53.8724
G08		44.7907	39.6111	114.567	44.8044	51.213	50.4716		47.7171	51.0842	43.4059	47.3434	46.6119	44.228	45.0541	41.6068	44.6189	50.1445	57.318	53.9523	55.7684	49.3962	52.8709	37.3974	49.0239	49.5056		41.6067	91.3484	97.6847	40.7119	56.8821	43.4764		60.9967	51.5141	60.2741	46.6087	43.7233				39.6831	45.13	45.6107	39.6831	47.9057	48.6276	53.2371
G09		33.6901	30.7113	36.4978	31.856	31.9267	43.985		47.4595	36.58	33.655	34.1808	96.2213	33.5484	35.3346	42.0017	108.707	34.9644	34.4472	40.0332	113.222	41.7489		42.0319				43.7693		45.5302	63.033	48.8825	36.6118		70.2841	47.46	137.82	42.7631	40.9458	44.7143			40.3952	55.7283	42.394	40.3952	43.6537	50.143	49.7792
G10		33.1548	29.656	33.8886	31.6233	31.2184	43.6062		45.3361	36.1941	33.0845	33.6649	108.392	32.6169	34.5454	42.0396	107.979	34.3565	34.0485	40.8478	109.342	41.8077		41.795				37.7894		47.6594	57.232	84.6689	35.5764		52.8533	47.4675	155.314	42.8881	38.4599	41.3868			40.8941	49.0922	51.6974	40.8941	44.5069	59.6871	54.4723
G11		45.9919	98.6126		45.4825	46.9384	55.6045		60.453	49.6053	46.4421	46.5675	145.255	42.2994	50.1877	55.0741	102.41	43.6179	42.8165	57.3288	150.966	61.7409		47.8167				42.2288			89.9452		50.1411			60.4499		44.2375	38.9568	41.298			38.5186		41.4179	38.5186	45.1174	118.668
G12		39.3457	49.9354		39.507	40.1275	53.3809		58.8123	47.051	41.7582	44.0331		40.399	45.9798	54.0179	137.691	43.371	48.4401	53.9973		59.1798		47.6824				37.5234			56.7275		48.4516			61.7245		42.8622	56.7733	40.1037			40.2604		49.598	40.2604	46.5742	155.995
H01	38.5003	33.7308	30.8241	32.4172	30.6592	31.3564	36.5529		36.0648	36.0232	34.1036	35.8603	33.298	33.6797	6.94299	32.7091	32.7763	34.7368	37.3977	45.4821	42.2677	41.8111	47.5011	27.1188	43.4555	38.6681	45.1475	38.8701	53.4188	56.799	45.2833	50.3092	36.7838		64.343	30.6443	44.0069	71.0191	150.799	40.0379	48.9076	46.1135	46.2194	42.8072	42.7651	46.2194	60.806	53.7572	55.2904
H02	38.7319	33.226	31.0386	32.4205	29.7603	31.7017	35.9818		35.4205	36.1081	33.7673	35.5274	32.6673	33.4506	44.8337	33.131	32.4304	34.7433	37.5572	44.4677	43.3918	41.6083	46.254	27.2057	42.5082	39.1229	44.3542	36.5037	65.9457	53.8104	45.0249	47.3354	36.3299		52.4281	30.2576	42.2177	60.7653	55.2811	38.3351	52.1228	102.29	48.5328	47.9243	46.0329	48.5328	52.139	58.359	60.3511
H03	55.1784		45.5601		40.1628	48.5088	48.2917		51.8312	47.4015	42.9485	45.6854	46.3486	42.7343	55.5273	43.8759	41.8318	47.4898	50.334	55.4213	55.8295	60.264	54.1417	30.0657	47.052	60.6053	49.6964	4.19892	48.3607	57.378	61.4062	47.5419	46.2879	51.0576	67.7819	39.3641	61.3943	52.3743	48.5293	16.511	53.6094	53.5529	48.9523	43.6697	42.5165	48.9523	56.4542	55.7398	51.061
H04	54.2245	52.4139	40.701	44.0625	43.8935	41.5663	59.5767			45.645	47.1049	45.3331	43.5633	45.1131	56.7972	41.5444	43.4738	43.0442	45.6855	67.3758	54.3553	57.0405	86.3472	29.973	45.4023		41.676	105.62	54.4698	68.0599	50.0301	44.0381	47.3633	50.157	58.0683	39.3131	52.7114	85.9923	39.1535	21.7472	65.0056	59.7063	48.1601	42.1342	44.566	48.1601	60.5337	62.0195	56.1445
H05	38.7442	33.9204	30.3028	36.3013	71.8161	31.7196	37.1772		44.9429	37.8085	33.8547	36.077	37.6925	33.9682	43.349	33.5061	34.0413	35.0538	38.0531	45.567	41.8299	41.4919	42.9133	33.5634	41.0234	38.2235	55.1946	37.2545	53.2004	55.2594	47.0817	43.4503	36.9432	49.2518	61.934	38.372	42.4077		43.3314	62.3831	51.2598	51.0336	54.9355	44.1613	41.4021	54.9355	44.8551	50.07	52.7722
H06	38.7815	33.1558	31.0902	37.0261	64.7257	31.8666	36.9706		43.6221	36.9778	33.8616	36.0186	36.9673	33.5355	41.829	32.9226	33.7663	34.953	37.9109	46.2641	41.7449	41.7896	42.6963	33.4705	40.0375	38.5239	62.6561	37.844	55.1915	58.0396	55.1421	45.9949	36.3744	53.1392	60.4258	37.9383	42.1564		43.0573	44.0002	58.8681	56.8541	46.4099	42.565	43.419	46.4099	46.1533	51.6045	56.6626
H07	120.445	67.6782	106.915	134.004	137.736	42.4985	46.9774		57.155	137.324	43.634	46.2137	53.8639	44.2377	62.6013	43.4763	43.1314	45.0828	64.6624	78.4011	55.6724	54.5963	60.4161	37.1368	44.6778	51.7006		41.5606	90.2544		41.7743	51.2389	56.5231		58.3098	50.7344	53.6666	51.9666	48.268	39.6445			38.7726	40.5327	44.8692	38.7726	45.7619	51.8244	58.6989
H08		49.8512	38.5981	47.6357	122.765	41.8843	48.242		62.4249	68.453	45.5273	45.1499	47.0543	46.7017		44.1171	47.1757	44.1105	160.531	59.6026	52.6186	53.0648		37.2336	44.5436	99.4146		36.2474	93.3762		39.8306	93.7027	49.4827			55.3001		46.5859	40.165	41.5174			40.5451	43.0413	49.6215	40.5451	53.0999	51.0104	64.0261
H09		43.0706	31.1537	39.1161	30.3146		39.1184		37.8436	37.1367	42.3427	34.2024	100.956	34.304		42.3357	108.499	35.0658	34.5529	42.4743	104.454	41.1176		41.8362				43.4438			54.7519	122.499	36.3259		60.0746	47.5114	150.687	44.9319	43.4623	42.8289			38.0857	45.8821	55.5425	38.0857	48.8748	50.0515	62.9564
H10		42.5686	30.7594	36.8977	30.0373		38.6717		37.7471	36.4042	42.3771	33.8551	107.277	34.278		42.0941	107.463	34.2573	33.9172	42.1593	117.671	41.8133		41.5053				44.3233			112.708		35.3887		64.3081	47.5825	125.666	43.5069	40.5907	39.7516			41.2833	47.0651	47.3413	41.2833	46.7836	49.9954	60.7029
H11		56.6938	37.0301		39.2021	86.2834	58.2115		59.6491	54.9581	55.9173	47.3905	143.179	42.9939		52.9082	87.9794	49.5658	48.0814	61.7476		53.8903		47.3298				78.5998			47.1177	161.793	52.6527			57.0494	104.06	48.0415	40.9189				38.8796		46.5079	38.8796	50.0058
H12		58.9875	41.5334		60.0814		54.9429		60.8911	47.4074	55.1049	46.3188	132.924	41.6301	154.526	53.131	135.237	49.7896	44.5373	54.2108		56.4469		48.1828				140.684			46.729		48.9994			66.1954		40.2189	38.3827				40.9156		44.419	40.9156	48.1206	154.764
[truncated: 1 more columns]
